# Supplementary material for: Synthesis and crystal structure of a new isomer of poly[di-μ3-cyanido-μ-2,6-di­methyl­pyrazine-dicopper(I)]
Source: Acta Crystallogr E Crystallogr Commun. 2025 Jul 23;81(Pt 8):714–7. doi: 10.1107/S2056989025006267 (PMC12326494; doi:10.1107/S2056989025006267)
Supplement: Supplementary file 1 [file e-81-00714-sup1.cif]

##############################################################################
#                                                                            #
# This CIF contains the data in a paper accepted for publication in          #
# Acta Crystallographica Section E. It conforms to the requirements of       #
# Notes for Authors for Acta Crystallographica Section E, and has been       #
# peer reviewed under the auspices of the IUCr Commission on Journals.       #
#                                                                            #
# Full details of the Crystallographic Information File format               #
# are given in the paper "The Crystallographic Information File (CIF):       #
# a New Standard Archive File for Crystallography" by S. R. Hall, F. H.      #
# Allen and I. D. Brown [Acta Cryst. (1991), A47, 655-685].                  #
#                                                                            #
# The current version of the core CIF dictionary is obtainable from          #
# ftp://ftp.iucr.org/pub/cif_core.dic.                                       #
#                                                                            #
# Software is freely available for graphical display of the structure(s)     #
# in this CIF. For information consult the CIF software page                 #
# http://www.iucr.org/resources/cif/software.                                #
#                                                                            #
# This file may be used for bona fide research purposes within the           #
# scientific community so long as proper attribution is given to the journal # 
# article from which it was obtained.                                        #
#                                                                            #
##############################################################################
data_I
_audit_creation_method
;
Olex2 1.3-ac4
(compiled 2020.03.28 svn.rd84adfe8 for Rigaku Oxford Diffraction, GUI svn.r6032)
;
_journal_date_recd_electronic     2025-06-27
_journal_date_accepted     2025-07-15
_journal_name_full     'Acta Crystallographica, Section E'
_journal_year     2025
_journal_volume     81
_journal_issue      1
_journal_page_first     0
_journal_page_last     0
_journal_paper_category     GM
_journal_paper_doi     10.1107/S2056989025006267
_journal_coeditor_code     OO2012
_publ_contact_author_name     'Christian N\"ather'
_publ_contact_author_address
;
Institut f\"ur Anorganische Chemie
Universit\"at Kiel
Max-Eyth.-Str. 2
24118 Kiel
Germany
;
_publ_contact_author_email     cnaether@ac.uni-kiel.de
_publ_contact_author_fax     ?
_publ_contact_author_phone     ?
_publ_section_title
;
Synthesis and crystal structure of a new isomer of
poly[di-\m~3~-cyanido-\m-2,6-dimethylpyrazine-dicopper(I)]
;
_publ_section_title_footnote     .
loop_
    _publ_author_name
    _publ_author_footnote
    _publ_author_address
    'N\"ather, Christian' .
;
Institut f\"ur Anorganische Chemie
Universit\"at Kiel
Max-Eyth.-Str. 2
24118 Kiel
Germany
;
_publ_section_synopsis
;
In the crystal structure of the title compound, the copper(I) cations are linked
by the cyanide anions into layers that are additionally connected by the
2,6-dimethylpyrazine ligands into a 3D network. The title compound represents
a new isomer of Cu~2~(CN)~2~(2,6-dimethylpyrazine), which has already been
reported in the literature.
;
_chemical_name_systematic
;
Poly[di-\m~3~-cyanido-\m-2,6-dimethylpyrazine-dicopper(I)]
;
_chemical_name_common     ?
_chemical_formula_moiety     'C8 H8 Cu2 N4'
_chemical_formula_sum     'C8 H8 Cu2 N4'
_chemical_formula_iupac     '[Cu2 (C N)2 (C6 H8 N2)]'
_chemical_formula_weight     287.26
_chemical_melting_point     ?
_space_group_crystal_system     monoclinic
_space_group_name_H-M_alt     'P 1 21/c 1'
_space_group_name_Hall     '-P 2ybc'
loop_
    _space_group_symop_operation_xyz
    'x, y, z'
    '-x, y+1/2, -z+1/2'
    '-x, -y, -z'
    'x, -y-1/2, z-1/2'
_cell_length_a     7.0957(8)
_cell_length_b     15.8976(13)
_cell_length_c     8.1376(9)
_cell_angle_alpha     90
_cell_angle_beta     92.882(10)
_cell_angle_gamma     90
_cell_volume     916.80(16)
_cell_formula_units_Z     4
_cell_measurement_reflns_used     63
_cell_measurement_theta_min     12.5
_cell_measurement_theta_max     15.5
_cell_measurement_temperature     293(2)
_exptl_crystal_description     block
_exptl_crystal_colour     'ligh yellow'
_exptl_crystal_size_max     0.2
_exptl_crystal_size_mid     0.05
_exptl_crystal_size_min     0.05
_exptl_crystal_density_diffrn     2.081
_exptl_crystal_density_meas     ?
_exptl_crystal_density_method     ?
_exptl_crystal_F_000     568
_exptl_absorpt_coefficient_mu     4.597
_exptl_absorpt_correction_type     psi-scan
_exptl_absorpt_process_details
;
(REDU4; Stoe & Cie, 1987)
;
_exptl_absorpt_correction_T_min     0.4921
_exptl_absorpt_correction_T_max     0.5577
_diffrn_ambient_temperature     293(2)
_diffrn_source     ?
_diffrn_radiation_type     MoK\a
_diffrn_radiation_wavelength     0.71073
_diffrn_radiation_monochromator     graphite
_diffrn_measurement_device_type     'Stoe STADI 4'
_diffrn_measurement_method     'omega-theta-scans'
_diffrn_detector_area_resol_mean     ?
_diffrn_reflns_number     5136
_diffrn_reflns_av_R_equivalents     0.0267
_diffrn_reflns_av_unetI/netI     0.0384
_diffrn_reflns_theta_min     2.815
_diffrn_reflns_theta_max     29.009
_diffrn_reflns_theta_full     25.242
_diffrn_measured_fraction_theta_max     0.999
_diffrn_measured_fraction_theta_full     0.999
_diffrn_reflns_limit_h_min     0
_diffrn_reflns_limit_h_max     9
_diffrn_reflns_limit_k_min     -21
_diffrn_reflns_limit_k_max     21
_diffrn_reflns_limit_l_min     -11
_diffrn_reflns_limit_l_max     11
_diffrn_standards_number     4
_diffrn_standards_interval_count     ?
_diffrn_standards_interval_time     '2 h'
_diffrn_standards_decay_%     0
_refine_special_details     ?
_reflns_number_total     2436
_reflns_number_gt     1787
_reflns_threshold_expression     'I > 2\s(I)'
_refine_ls_structure_factor_coef     Fsqd
_refine_ls_matrix_type     full
_refine_ls_R_factor_all     0.0512
_refine_ls_R_factor_gt     0.0259
_refine_ls_wR_factor_gt     0.0569
_refine_ls_wR_factor_ref     0.0603
_refine_ls_goodness_of_fit_ref     1.007
_refine_ls_restrained_S_all     1.007
_refine_ls_number_reflns     2436
_refine_ls_number_parameters     129
_refine_ls_number_restraints     0
_refine_ls_hydrogen_treatment     constr
_refine_ls_weighting_scheme     calc
_refine_ls_weighting_details
              'w=1/[\s^2^(Fo^2^)+(0.0257P)^2^+0.2688P] where P=(Fo^2^+2Fc^2^)/3'
_atom_sites_solution_hydrogens     geom
_atom_sites_solution_primary     ?
_atom_sites_solution_secondary     ?
_refine_ls_shift/su_max     0.001
_refine_ls_shift/su_mean     0.000
_refine_diff_density_max     0.492
_refine_diff_density_min     -0.435
_refine_ls_extinction_method     none
_refine_ls_extinction_coef     .
loop_
    _atom_type_symbol
    _atom_type_description
    _atom_type_scat_dispersion_real
    _atom_type_scat_dispersion_imag
    _atom_type_scat_source
    'C' 'C' 0.0033 0.0016
                         'International Tables Vol C Tables 4.2.6.8 and 6.1.1.4'
    'H' 'H' 0.0000 0.0000
                         'International Tables Vol C Tables 4.2.6.8 and 6.1.1.4'
    'Cu' 'Cu' 0.3201 1.2651
                         'International Tables Vol C Tables 4.2.6.8 and 6.1.1.4'
    'N' 'N' 0.0061 0.0033
                         'International Tables Vol C Tables 4.2.6.8 and 6.1.1.4'
_computing_data_collection
;
DIF4 (Stoe & Cie, 1987)
;
_computing_cell_refinement
;
DIF4 (Stoe & Cie, 1987)
;
_computing_data_reduction
;
REDU4 (Stoe & Cie, 1987)
;
_computing_structure_solution
;
<i>SHELXT2014/4</i> (Sheldrick, 2015a)
;
_computing_structure_refinement
;
<i>SHELXL2016/6</i> (Sheldrick, 2015b)
;
_computing_molecular_graphics
;
DIAMOND (Brandenburg, 1999) and XP in SHELXTL-PC (Sheldrick,
2008)
;
_computing_publication_material
;
Publcif (Westrip, 2010)
;
loop_
    _atom_site_type_symbol
    _atom_site_label
    _atom_site_fract_x
    _atom_site_fract_y
    _atom_site_fract_z
    _atom_site_U_iso_or_equiv
    _atom_site_adp_type
    _atom_site_calc_flag
    _atom_site_occupancy
    _atom_site_disorder_assembly
    _atom_site_disorder_group
    Cu Cu1 0.55661(4) 0.41543(2) 0.56771(4) 0.03144(9) Uani d 1 . .
    Cu Cu2 0.87716(4) 0.52784(2) 0.08063(4) 0.02735(8) Uani d 1 . .
    N N1 0.4099(3) 0.30232(12) 0.5414(2) 0.0225(4) Uani d 1 . .
    C C1 0.5003(3) 0.22919(16) 0.5785(3) 0.0251(5) Uani d 1 . .
    C C2 0.4134(3) 0.15206(15) 0.5466(3) 0.0284(5) Uani d 1 . .
    H H2 0.478870 0.103050 0.574757 0.034 Uiso calc 1 . .
    N N2 0.2396(3) 0.14575(13) 0.4772(2) 0.0255(4) Uani d 1 . .
    C C3 0.1523(3) 0.21814(15) 0.4399(3) 0.0263(5) Uani d 1 . .
    H H3 0.031165 0.216062 0.390699 0.032 Uiso calc 1 . .
    C C4 0.2337(3) 0.29670(15) 0.4709(3) 0.0239(5) Uani d 1 . .
    C C5 0.6974(4) 0.23279(18) 0.6514(4) 0.0372(6) Uani d 1 . .
    H H5A 0.765663 0.276403 0.598490 0.056 Uiso calc 1 . .
    H H5B 0.758464 0.179724 0.635597 0.056 Uiso calc 1 . .
    H H5C 0.694804 0.244561 0.766950 0.056 Uiso calc 1 . .
    C C6 0.1273(4) 0.37507(16) 0.4272(4) 0.0402(7) Uani d 1 . .
    H H6A 0.071258 0.396921 0.523285 0.060 Uiso calc 1 . .
    H H6B 0.030011 0.362659 0.344440 0.060 Uiso calc 1 . .
    H H6C 0.211985 0.416091 0.385614 0.060 Uiso calc 1 . .
    N N3 0.7203(3) 0.43189(13) 0.7707(2) 0.0287(4) Uani d 0.94 A 1
    C C7 0.8343(4) 0.45479(15) 0.8634(3) 0.0281(5) Uani d 0.94 A 1
    N N4 0.7333(3) 0.48671(13) 0.2603(3) 0.0292(5) Uani d 0.77 A 1
    C C8 0.6547(3) 0.46183(15) 0.3708(3) 0.0282(5) Uani d 0.77 A 1
    N N3' 0.8343(4) 0.45479(15) 0.8634(3) 0.0281(5) Uani d 0.06 A 2
    C C7' 0.7203(3) 0.43189(13) 0.7707(2) 0.0287(4) Uani d 0.06 A 2
    N N4' 0.6547(3) 0.46183(15) 0.3708(3) 0.0282(5) Uani d 0.23 A 2
    C C8' 0.7333(3) 0.48671(13) 0.2603(3) 0.0292(5) Uani d 0.23 A 2
loop_
    _atom_site_aniso_label
    _atom_site_aniso_U_11
    _atom_site_aniso_U_22
    _atom_site_aniso_U_33
    _atom_site_aniso_U_12
    _atom_site_aniso_U_13
    _atom_site_aniso_U_23
    Cu1 0.02879(17) 0.03563(18) 0.02919(16) -0.01021(13) -0.00544(12)
                                                                     0.00005(14)
    Cu2 0.02545(15) 0.02622(15) 0.03001(15) 0.00147(12) -0.00232(11) 0.00123(13)
    N1 0.0193(9) 0.0250(10) 0.0228(9) -0.0036(8) -0.0027(7) -0.0003(8)
    C1 0.0194(10) 0.0259(12) 0.0295(12) -0.0018(9) -0.0033(9) 0.0016(9)
    C2 0.0237(12) 0.0214(12) 0.0392(14) -0.0001(9) -0.0070(10) 0.0030(10)
    N2 0.0222(9) 0.0220(10) 0.0317(10) -0.0041(8) -0.0046(8) -0.0008(8)
    C3 0.0208(11) 0.0233(12) 0.0339(12) -0.0022(9) -0.0070(9) -0.0017(9)
    C4 0.0195(10) 0.0228(11) 0.0287(11) -0.0012(9) -0.0047(9) 0.0011(9)
    C5 0.0263(13) 0.0330(14) 0.0507(16) -0.0012(11) -0.0140(12) -0.0005(13)
    C6 0.0336(13) 0.0203(12) 0.0644(19) 0.0008(10) -0.0209(13) 0.0005(12)
    N3 0.0275(10) 0.0289(11) 0.0288(10) -0.0027(9) -0.0058(8) -0.0011(9)
    C7 0.0290(12) 0.0227(12) 0.0315(12) -0.0030(9) -0.0093(10) 0.0046(9)
    N4 0.0275(11) 0.0264(11) 0.0335(11) -0.0011(9) -0.0012(9) -0.0001(9)
    C8 0.0260(11) 0.0288(12) 0.0293(11) -0.0005(9) -0.0036(9) -0.0029(10)
    N3' 0.0290(12) 0.0227(12) 0.0315(12) -0.0030(9) -0.0093(10) 0.0046(9)
    C7' 0.0275(10) 0.0289(11) 0.0288(10) -0.0027(9) -0.0058(8) -0.0011(9)
    N4' 0.0260(11) 0.0288(12) 0.0293(11) -0.0005(9) -0.0036(9) -0.0029(10)
    C8' 0.0275(11) 0.0264(11) 0.0335(11) -0.0011(9) -0.0012(9) -0.0001(9)
_geom_special_details
;
 All esds (except the esd in the dihedral angle between two l.s. planes)
 are estimated using the full covariance matrix.  The cell esds are taken
 into account individually in the estimation of esds in distances, angles
 and torsion angles; correlations between esds in cell parameters are only
 used when they are defined by crystal symmetry.  An approximate (isotropic)
 treatment of cell esds is used for estimating esds involving l.s. planes.
;
loop_
    _geom_bond_atom_site_label_1
    _geom_bond_atom_site_label_2
    _geom_bond_site_symmetry_2
    _geom_bond_distance
    _geom_bond_publ_flag
    Cu1 Cu1 3_666 3.0003(7) y
    Cu1 N1 . 2.0836(19) y
    Cu1 N3 . 1.989(2) y
    Cu1 C8 . 1.926(2) y
    Cu1 C8 3_666 2.526(2) y
    Cu1 C7' . 1.989(2) ?
    Cu1 N4' . 1.926(2) ?
    Cu2 Cu2 3_765 2.4031(7) y
    Cu2 N2 2_655 2.093(2) y
    Cu2 C7 3_766 2.093(2) y
    Cu2 C7 1_554 2.125(2) y
    Cu2 N4 . 1.938(2) y
    Cu2 C8' . 1.938(2) ?
    N1 C1 . 1.355(3) ?
    N1 C4 . 1.352(3) ?
    C1 C2 . 1.391(3) ?
    C1 C5 . 1.492(3) ?
    C2 H2 . 0.9300 ?
    C2 N2 . 1.334(3) ?
    N2 C3 . 1.335(3) ?
    C3 H3 . 0.9300 ?
    C3 C4 . 1.394(3) ?
    C4 C6 . 1.491(3) ?
    C5 H5A . 0.9600 ?
    C5 H5B . 0.9600 ?
    C5 H5C . 0.9600 ?
    C6 H6A . 0.9600 ?
    C6 H6B . 0.9600 ?
    C6 H6C . 0.9600 ?
    N3 C7 . 1.137(3) ?
    N4 C8 . 1.152(3) ?
    N3' C7' . 1.137(3) ?
    N4' C8' . 1.152(3) ?
loop_
    _geom_angle_atom_site_label_1
    _geom_angle_atom_site_label_2
    _geom_angle_atom_site_label_3
    _geom_angle_site_symmetry_1
    _geom_angle_site_symmetry_3
    _geom_angle
    _geom_angle_publ_flag
    N1 Cu1 Cu1 . 3_666 127.77(5) ?
    N1 Cu1 C8 . 3_666 112.87(8) y
    N3 Cu1 Cu1 . 3_666 108.76(6) ?
    N3 Cu1 N1 . . 117.84(8) y
    N3 Cu1 C8 . 3_666 93.53(8) y
    C8 Cu1 Cu1 3_666 3_666 39.63(6) ?
    C8 Cu1 Cu1 . 3_666 56.79(7) ?
    C8 Cu1 N1 . . 116.40(9) y
    C8 Cu1 N3 . . 114.87(9) y
    C8 Cu1 C8 . 3_666 96.42(9) y
    C7' Cu1 N1 . . 117.84(8) ?
    C7' Cu1 C8 . 3_666 93.53(8) ?
    N4' Cu1 N1 . . 116.40(9) ?
    N4' Cu1 C8 . 3_666 96.42(9) ?
    N4' Cu1 C7' . . 114.87(9) ?
    N2 Cu2 Cu2 2_655 3_765 119.79(6) ?
    N2 Cu2 C7 2_655 3_766 107.60(8) y
    N2 Cu2 C7 2_655 1_554 105.31(8) y
    C7 Cu2 Cu2 3_766 3_765 55.88(7) ?
    C7 Cu2 Cu2 1_554 3_765 54.66(7) ?
    C7 Cu2 C7 3_766 1_554 110.54(7) y
    N4 Cu2 Cu2 . 3_765 135.36(7) ?
    N4 Cu2 N2 . 2_655 104.73(9) y
    N4 Cu2 C7 . 1_554 112.62(9) y
    N4 Cu2 C7 . 3_766 115.25(9) y
    C1 N1 Cu1 . . 119.28(15) ?
    C4 N1 Cu1 . . 123.18(16) ?
    C4 N1 C1 . . 117.1(2) ?
    N1 C1 C2 . . 120.9(2) ?
    N1 C1 C5 . . 118.7(2) ?
    C2 C1 C5 . . 120.4(2) ?
    C1 C2 H2 . . 118.8 ?
    N2 C2 C1 . . 122.5(2) ?
    N2 C2 H2 . . 118.8 ?
    C2 N2 Cu2 . 2_645 120.62(17) ?
    C2 N2 C3 . . 116.1(2) ?
    C3 N2 Cu2 . 2_645 123.17(15) ?
    N2 C3 H3 . . 118.4 ?
    N2 C3 C4 . . 123.2(2) ?
    C4 C3 H3 . . 118.4 ?
    N1 C4 C3 . . 120.1(2) ?
    N1 C4 C6 . . 119.5(2) ?
    C3 C4 C6 . . 120.4(2) ?
    C1 C5 H5A . . 109.5 ?
    C1 C5 H5B . . 109.5 ?
    C1 C5 H5C . . 109.5 ?
    H5A C5 H5B . . 109.5 ?
    H5A C5 H5C . . 109.5 ?
    H5B C5 H5C . . 109.5 ?
    C4 C6 H6A . . 109.5 ?
    C4 C6 H6B . . 109.5 ?
    C4 C6 H6C . . 109.5 ?
    H6A C6 H6B . . 109.5 ?
    H6A C6 H6C . . 109.5 ?
    H6B C6 H6C . . 109.5 ?
    C7 N3 Cu1 . . 163.5(2) ?
    Cu2 C7 Cu2 3_766 1_556 69.46(7) ?
    N3 C7 Cu2 . 1_556 142.6(2) ?
    N3 C7 Cu2 . 3_766 147.3(2) ?
    C8 N4 Cu2 . . 177.2(2) ?
    Cu1 C8 Cu1 . 3_666 83.58(9) ?
    N4 C8 Cu1 . . 172.1(2) ?
    N4 C8 Cu1 . 3_666 101.84(19) ?
    Cu2 N3' Cu2 3_766 1_556 69.46(7) ?
    N3' C7' Cu1 . . 163.5(2) ?
    C8' N4' Cu1 . . 172.1(2) ?
    N4' C8' Cu2 . . 177.2(2) ?
loop_
    _geom_torsion_atom_site_label_1
    _geom_torsion_atom_site_label_2
    _geom_torsion_atom_site_label_3
    _geom_torsion_atom_site_label_4
    _geom_torsion_site_symmetry_1
    _geom_torsion_site_symmetry_2
    _geom_torsion_site_symmetry_3
    _geom_torsion_site_symmetry_4
    _geom_torsion
    _geom_torsion_publ_flag
    Cu1 N1 C1 C2 . . . . -173.34(18) ?
    Cu1 N1 C1 C5 . . . . 5.4(3) ?
    Cu1 N1 C4 C3 . . . . 172.50(18) ?
    Cu1 N1 C4 C6 . . . . -7.6(3) ?
    Cu1 N3 C7 Cu2 . . . 1_556 108.7(7) ?
    Cu1 N3 C7 Cu2 . . . 3_766 -56.4(10) ?
    Cu2 N2 C3 C4 2_645 . . . -176.70(19) ?
    Cu2 N3' C7' Cu1 1_556 . . . 108.7(7) ?
    Cu2 N3' C7' Cu1 3_766 . . . -56.4(10) ?
    N1 C1 C2 N2 . . . . 0.7(4) ?
    C1 N1 C4 C3 . . . . 0.2(3) ?
    C1 N1 C4 C6 . . . . -179.9(2) ?
    C1 C2 N2 Cu2 . . . 2_645 176.26(19) ?
    C1 C2 N2 C3 . . . . -0.2(4) ?
    C2 N2 C3 C4 . . . . -0.4(4) ?
    N2 C3 C4 N1 . . . . 0.4(4) ?
    N2 C3 C4 C6 . . . . -179.5(3) ?
    C4 N1 C1 C2 . . . . -0.7(3) ?
    C4 N1 C1 C5 . . . . 178.0(2) ?
    C5 C1 C2 N2 . . . . -178.0(2) ?
_shelx_space_group_comment
;
The symmetry employed for this shelxl refinement is uniquely defined
by the following loop, which should always be used as a source of
symmetry information in preference to the above space-group names.
They are only intended as comments.
;
_shelx_estimated_absorpt_T_min     ?
_shelx_estimated_absorpt_T_max     ?
_shelx_hkl_file
;
   1   0   0  290.88    2.81   0
   2   0   0    0.00    1.88   0
   3   0   0  859.51    7.98   0
   4   0   0  136.52    4.22   0
   5   0   0   87.29    2.82   0
   6   0   0   77.98    2.35   0
   7   0   0  229.41    7.07   0
   8   0   0   13.21    1.42   0
   9   0   0   49.16    2.84   0
   1  -1   0   89.37    1.37   0
   1   1   0   86.92    1.42   0
   2  -1   0  350.11    4.18   0
   2   1   0  347.19    4.24   0
   3  -1   0    1.40    0.93   0
   3   1   0    2.35    0.94   0
   4  -1   0    0.00    1.87   0
   4   1   0    0.47    1.88   0
   5  -1   0   39.37    1.41   0
   5   1   0   41.84    1.41   0
   6  -1   0   23.00    1.88   0
   6   1   0   24.48    1.41   0
   7  -1   0   57.40    1.88   0
   7   1   0   52.33    1.89   0
   8  -1   0    3.77    1.41   0
   8   1   0    1.42    1.42   0
   9  -1   0    2.84    1.42   0
   9   1   0    0.00    4.25   0
   1  -2   0  163.25    2.19   0
   1   2   0  165.39    2.38   0
   2  -2   0    5.96    0.92   0
   2   2   0    4.26    0.95   0
   3  -2   0  173.99    3.70   0
   3   2   0  167.06    3.78   0
   4  -2   0  267.51    5.12   0
   4   2   0  268.69    5.19   0
   5  -2   0  115.85    3.27   0
   5   2   0  115.93    3.30   0
   6  -2   0    7.51    1.88   0
   6   2   0    7.54    1.88   0
   7  -2   0   66.72    1.88   0
   7   2   0   75.45    2.83   0
   8  -2   0   13.19    1.41   0
   8   2   0    9.91    1.42   0
   9  -2   0   39.25    2.84   0
   9   2   0   37.32    2.83   0
   0  -3   0    0.96    0.96   0
   0   3   0    0.96    0.48   0
   1  -3   0   82.96    2.23   0
   1   3   0   81.59    1.91   0
   2  -3   0  860.03    6.71   0
   2   3   0  841.74    6.64   0
   3  -3   0   87.12    1.83   0
   3   3   0   81.86    1.89   0
   4  -3   0  404.59    6.47   0
   4   3   0  389.13    6.61   0
   5  -3   0  277.71    6.05   0
   5   3   0  282.10    6.13   0
   6  -3   0    6.08    1.87   0
   6   3   0    3.30    3.30   0
   7   3   0   71.69    1.89   0
   7  -3   0   71.33    1.88   0
   8   3   0    0.00    3.78   0
   8  -3   0    0.00    4.71   0
   9   3   0    0.00    4.25   0
   9  -3   0    1.42    4.25   0
   0   4   0  263.07    3.34   0
   0  -4   0  274.37    3.34   0
   1   4   0  413.71    4.79   0
   1  -4   0  409.89    4.14   0
   2   4   0  175.34    3.33   0
   2  -4   0  166.13    3.51   0
   3   4   0   18.01    0.95   0
   3  -4   0   22.12    0.90   0
   4   4   0  124.30    3.78   0
   4  -4   0  117.00    2.75   0
   5   4   0  166.18    5.19   0
   5  -4   0  173.46    4.63   0
   6   4   0   41.99    1.89   0
   6  -4   0   46.06    1.86   0
   7   4   0    0.00    3.30   0
   7  -4   0    0.00    3.28   0
   8   4   0   57.61    2.36   0
   8  -4   0   62.09    2.35   0
   9   4   0    0.00    4.25   0
   9  -4   0    2.83    4.25   0
   0   5   0    0.95    0.95   0
   0  -5   0    0.00    1.42   0
   1   5   0  189.50    3.82   0
   1  -5   0  198.28    3.74   0
   2   5   0  837.23    7.62   0
   2  -5   0  863.85    7.49   0
   3   5   0   47.48    1.42   0
   3  -5   0   51.45    1.77   0
   4  -5   0   38.13    1.36   0
   4   5   0   39.30    1.42   0
   5  -5   0  188.86    5.51   0
   5   5   0  189.50    5.20   0
   6  -5   0    6.02    1.85   0
   6   5   0    2.83    3.78   0
   7  -5   0   47.57    2.33   0
   7   5   0   46.25    2.36   0
   8  -5   0    0.00    3.75   0
   8   5   0    1.42    1.42   0
   9  -5   0    0.00    4.25   0
   9   5   0    2.83    1.42   0
   0  -6   0  110.84    2.83   0
   0   6   0  103.54    2.84   0
   1  -6   0  735.36    7.04   0
   1   6   0  733.33    7.13   0
   2  -6   0  274.91    4.48   0
   2   6   0  278.82    4.76   0
   3  -6   0   11.44    0.88   0
   3   6   0   11.42    0.95   0
   4  -6   0  110.92    3.14   0
   4   6   0  109.05    3.32   0
   5  -6   0    5.02    1.37   0
   5   6   0    5.20    1.42   0
   6  -6   0    1.84    3.69   0
   6   6   0    0.00    3.78   0
   7  -6   0   12.08    2.32   0
   7   6   0   15.58    0.94   0
   8  -6   0   75.81    2.81   0
   8   6   0   70.85    2.83   0
   9  -6   0    0.00    4.71   0
   9   6   0    6.14    1.42   0
   0  -7   0    0.94    1.88   0
   0   7   0    0.47    1.88   0
   1  -7   0  182.67    4.20   0
   1   7   0  185.89    4.26   0
   2  -7   0   27.80    0.91   0
   2   7   0   28.90    0.95   0
   3  -7   0  411.69    6.18   0
   3   7   0  425.55    6.64   0
   4  -7   0   67.09    1.78   0
   4   7   0   65.98    1.90   0
   5  -7   0    0.90    3.16   0
   5   7   0    4.73    1.42   0
   6  -7   0  135.89    3.66   0
   6   7   0  133.79    3.78   0
   7  -7   0   25.43    2.31   0
   7   7   0   29.74    2.36   0
   8  -7   0    3.73    3.73   0
   8   7   0    4.25    4.25   0
   9  -7   0    0.00    4.70   0
   9   7   0    0.00    4.72   0
   0  -8   0   24.74    0.93   0
   0   8   0   25.77    0.94   0
   1  -8   0  146.90    3.72   0
   1   8   0  144.99    3.77   0
   2  -8   0   25.85    0.92   0
   2   8   0   25.93    0.94   0
   3  -8   0    2.22    1.33   0
   3   8   0    0.00    2.36   0
   4  -8   0   10.62    1.33   0
   4   8   0    9.93    1.42   0
   5  -8   0   18.40    1.80   0
   5   8   0   16.07    1.89   0
   6  -8   0    2.73    3.64   0
   6   8   0    2.84    3.78   0
   7  -8   0    0.00    4.60   0
   7   8   0    0.94    0.94   0
   8  -8   0   16.26    1.39   0
   8   8   0   13.69    1.42   0
   0   9   0    0.00    1.87   0
   0  -9   0    0.46    1.86   0
   1   9   0  213.05    4.68   0
   1  -9   0  211.48    4.63   0
   2   9   0   91.51    2.82   0
   2  -9   0   91.04    2.77   0
   3   9   0  489.45    7.99   0
   3  -9   0  486.58    7.65   0
   4   9   0  118.55    2.82   0
   4  -9   0  115.92    2.65   0
   5   9   0   17.88    1.88   0
   5  -9   0   16.10    1.79   0
   6   9   0  253.37    7.54   0
   6  -9   0  256.96    6.79   0
   7  -9   0    6.86    1.37   0
   7   9   0    6.12    1.41   0
   8  -9   0    4.17    1.39   0
   8   9   0    5.66    1.41   0
   0  10   0    5.57    0.93   0
   0 -10   0    6.01    0.92   0
   1  10   0   83.40    2.33   0
   1 -10   0   82.04    2.30   0
   2  10   0   42.94    1.40   0
   2 -10   0   46.48    1.84   0
   3  10   0    0.93    2.80   0
   3 -10   0    3.65    1.37   0
   4  10   0    6.55    1.40   0
   4 -10   0    7.59    1.34   0
   5  10   0   22.47    1.87   0
   5 -10   0   19.62    1.78   0
   6  10   0   22.97    2.34   0
   6 -10   0   25.24    2.25   0
   7  10   0    8.91    1.41   0
   7 -10   0    5.92    2.28   0
   8 -10   0    5.53    1.38   0
   8  10   0    8.91    1.41   0
   0  11   0    0.46    2.31   0
   0 -11   0    0.46    2.30   0
   1  11   0  183.61    5.10   0
   1 -11   0  185.35    5.05   0
   2  11   0  148.57    4.64   0
   2 -11   0  141.53    3.21   0
   3  11   0  152.43    5.58   0
   3 -11   0  162.57    5.05   0
   4  11   0   12.11    1.86   0
   4 -11   0   10.79    1.80   0
   5  11   0    4.19    4.19   0
   5 -11   0    5.80    1.78   0
   6  11   0  132.40    4.66   0
   6 -11   0  126.85    4.50   0
   7  11   0    5.13    1.40   0
   7 -11   0    1.36    3.64   0
   8  11   0    0.00    1.40   0
   8 -11   0    4.59    1.38   0
   0  12   0    2.30    1.38   0
   0 -12   0    0.46    1.37   0
   1  12   0  313.80    6.46   0
   1 -12   0  318.85    6.40   0
   2  12   0   74.36    2.31   0
   2 -12   0   82.56    3.19   0
   3  12   0    0.92    3.24   0
   3 -12   0    0.91    3.19   0
   4  12   0  101.37    3.70   0
   4 -12   0  102.12    3.63   0
   5  12   0    9.26    0.93   0
   5 -12   0   11.25    1.80   0
   6  12   0   16.69    2.32   0
   6 -12   0   17.09    2.25   0
   7  12   0    5.57    1.39   0
   7 -12   0    4.09    4.09   0
   8  12   0   40.37    3.25   0
   8 -12   0   41.25    3.21   0
   0  13   0    0.92    3.21   0
   0 -13   0    0.00    1.37   0
   1  13   0    0.00    3.22   0
   1 -13   0    0.00    3.18   0
   2 -13   0  147.15    4.09   0
   2  13   0  131.42    3.22   0
   3 -13   0    0.00    3.63   0
   3  13   0    0.92    3.68   0
   4 -13   0   34.31    1.83   0
   4  13   0   32.67    1.84   0
   5 -13   0   75.32    2.26   0
   5  13   0   72.29    2.30   0
   6 -13   0    3.60    1.35   0
   6  13   0    3.69    3.69   0
   7  13   0    1.38    4.15   0
   7 -13   0    0.00    4.09   0
   0  14   0    0.00    3.20   0
   0 -14   0    2.27    0.91   0
   1  14   0   91.04    2.74   0
   1 -14   0   93.73    3.17   0
   2  14   0    0.00    3.66   0
   2 -14   0    2.71    3.62   0
   3  14   0    1.83    1.83   0
   3 -14   0    3.62    0.91   0
   4  14   0  116.74    4.12   0
   4 -14   0  121.27    4.09   0
   5  14   0   12.82    1.37   0
   5 -14   0    1.36    4.55   0
   6  14   0    5.50    1.37   0
   6 -14   0    4.99    1.36   0
   7  14   0    1.38    1.38   0
   7 -14   0    0.00    4.55   0
   0  15   0    0.00    3.64   0
   0 -15   0    0.00    2.71   0
   1  15   0    4.55    1.82   0
   1 -15   0    9.02    1.80   0
   2  15   0   85.60    2.73   0
   2 -15   0   91.06    2.70   0
   3  15   0    8.19    0.91   0
   3 -15   0    9.91    0.90   0
   4  15   0   12.30    0.91   0
   4 -15   0   13.10    2.26   0
   5  15   0   61.01    2.28   0
   5 -15   0   65.42    2.29   0
   6  15   0    5.47    1.37   0
   6 -15   0    2.73    4.10   0
   0  16   0  184.48    4.99   0
   0 -16   0  198.23    4.94   0
   1  16   0    0.00    4.08   0
   1 -16   0    1.80    0.90   0
   2 -16   0   10.34    2.25   0
   2  16   0   10.42    2.27   0
   3 -16   0   48.02    2.24   0
   3  16   0   43.47    2.26   0
   4 -16   0   41.40    2.25   0
   4  16   0   40.79    2.27   0
   5 -16   0    2.72    4.98   0
   5  16   0    2.72    4.08   0
   6 -16   0    2.74    4.57   0
   6  16   0    0.00    4.53   0
   0  17   0    0.00    3.16   0
   0 -17   0    0.00    3.13   0
   1  17   0    0.00    3.16   0
   1 -17   0    0.00    4.47   0
   2  17   0    6.76    1.35   0
   2 -17   0    5.37    0.90   0
   3  17   0    0.00    3.60   0
   3 -17   0    3.58    3.58   0
   4  17   0    1.35    4.06   0
   4 -17   0    2.69    3.59   0
   5 -17   0   17.99    1.35   0
   5  17   0   13.98    1.35   0
   6 -17   0    1.37    4.57   0
   6  17   0    1.35    4.51   0
   0  18   0  149.75    4.50   0
   0 -18   0  163.86    4.45   0
   1  18   0    2.25    1.35   0
   1 -18   0    1.34    3.56   0
   2  18   0   10.77    1.35   0
   2 -18   0    9.36    1.34   0
   3 -18   0   24.97    2.68   0
   3  18   0   26.46    2.69   0
   4 -18   0   13.39    1.34   0
   4  18   0   13.46    1.35   0
   5 -18   0    0.00    4.48   0
   5  18   0    0.00    4.49   0
   0  19   0    2.69    3.58   0
   0 -19   0    0.00    3.55   0
   1 -19   0    7.54    1.33   0
   1  19   0    3.58    1.34   0
   2  19   0    1.34    1.34   0
   2 -19   0    0.00    3.99   0
   3  19   0   13.39    1.34   0
   3 -19   0   10.67    1.33   0
   4  19   0    4.46    1.34   0
   4 -19   0    7.11    1.33   0
   0 -20   0   28.69    2.65   0
   0  20   0   30.78    2.68   0
   1  20   0    9.35    1.34   0
   1 -20   0    7.95    1.33   0
   2 -20   0    6.63    1.33   0
   2  20   0    2.67    4.00   0
   3  20   0   21.76    3.11   0
   3 -20   0   22.57    2.66   0
   0  21   0    1.33    4.44   0
   0 -21   0    0.00    4.39   0
   1  21   0    0.00    4.43   0
   1 -21   0    0.00    4.40   0
   2  21   0   35.85    3.10   0
   2 -21   0   36.09    3.08   0
   9   0  -1    0.00    4.31   0
   8   0  -1    0.00    3.83   0
   7   0  -1    0.00    4.31   0
   6   0  -1    1.92    3.36   0
   5   0  -1    0.00    2.89   0
   4   0  -1    0.00    0.96   0
   3   0  -1    1.45    1.94   0
   2   0  -1    0.47    0.94   0
   1   0  -1    0.45    0.89   0
   0   0  -1    0.44    0.87   0
   0   0   1    0.00    0.87   0
   1   0   1    0.89    0.89   0
   2   0   1    0.45    0.90   0
   3   0   1    0.00    1.82   0
   4   0   1    0.00    1.83   0
   5   0   1    0.46    2.76   0
   6   0   1    2.31    1.85   0
   7   0   1    0.00    0.93   0
   8   0   1    1.40    3.72   0
   9   0   1    0.00    4.20   0
   9  -1  -1   11.50    1.44   0
   9   1  -1    4.31    4.31   0
   8  -1  -1  118.27    3.83   0
   8   1  -1  120.68    3.83   0
   7  -1  -1   37.86    1.92   0
   7   1  -1   38.83    1.92   0
   6  -1  -1   17.76    1.92   0
   6   1  -1   15.84    1.92   0
   5  -1  -1    1.44    1.44   0
   5   1  -1    1.44    2.89   0
   4  -1  -1  543.82    7.23   0
   4   1  -1  532.10    6.75   0
   3  -1  -1   67.78    1.94   0
   3   1  -1   69.51    1.93   0
   2  -1  -1  748.40    6.03   0
   2   1  -1  741.63    6.14   0
   1  -1  -1  960.82    5.71   0
   1   1  -1  941.96    5.88   0
   0  -1   1   13.13    0.44   0
   0  -1  -1   13.19    0.44   0
   0   1   1   12.75    0.44   0
   0   1  -1   13.14    0.44   0
   1  -1   1 1769.45    8.79   0
   1   1   1 1793.05    9.00   0
   2  -1   1   18.33    0.89   0
   2   1   1   18.68    0.91   0
   3  -1   1   74.69    1.81   0
   3   1   1   73.35    1.83   0
   4  -1   1   27.81    0.91   0
   4   1   1   26.25    0.92   0
   5  -1   1  368.19    6.42   0
   5   1   1  380.87    6.47   0
   6  -1   1    0.00    3.23   0
   6   1   1    6.50    1.86   0
   7  -1   1   32.42    1.85   0
   7   1   1   31.13    1.86   0
   8  -1   1   85.16    2.33   0
   8   1   1   85.24    2.33   0
   9  -1   1    1.40    1.40   0
   9   1   1    4.21    4.21   0
   9  -2  -1    0.00    4.31   0
   9   2  -1    5.74    1.44   0
   8  -2  -1   11.02    2.39   0
   8   2  -1   10.05    1.44   0
   7  -2  -1   34.01    1.92   0
   7   2  -1   34.03    1.92   0
   6  -2  -1  135.77    3.36   0
   6   2  -1  137.81    3.36   0
   5  -2  -1   78.82    2.88   0
   5   2  -1   72.69    2.89   0
   4  -2  -1  199.18    4.81   0
   4   2  -1  198.36    4.83   0
   3  -2  -1  118.68    3.36   0
   3   2  -1  107.81    3.37   0
   2  -2  -1   61.17    1.83   0
   2   2  -1   59.04    1.90   0
   1  -2  -1   73.36    1.75   0
   1   2  -1   73.23    1.83   0
   0  -2  -1  203.82    2.23   0
   0  -2   1  209.29    2.20   0
   0   2  -1  201.49    2.20   0
   0   2   1  206.37    2.23   0
   1  -2   1  307.31    3.06   0
   1   2   1  318.56    3.19   0
   2  -2   1  204.06    3.53   0
   2   2   1  203.59    3.21   0
   3  -2   1  534.64    6.29   0
   3   2   1  540.35    6.45   0
   4  -2   1  167.37    4.08   0
   4   2   1  166.45    4.16   0
   5  -2   1  107.79    2.74   0
   5   2   1  110.42    2.78   0
   6  -2   1   43.18    1.84   0
   6   2   1   41.79    1.86   0
   7  -2   1    8.31    0.92   0
   7   2   1    9.30    0.93   0
   8  -2   1    0.00    3.72   0
   8   2   1    3.73    3.73   0
   9  -2   1    0.00    4.20   0
   9   2   1    0.00    4.21   0
   9   3  -1    0.00    4.30   0
   9  -3  -1    0.00    4.32   0
   8   3  -1   27.27    2.39   0
   8  -3  -1   27.32    2.40   0
   7   3  -1   84.37    3.36   0
   7  -3  -1   86.22    3.35   0
   6  -3  -1    8.63    1.92   0
   6   3  -1    6.24    1.92   0
   5  -3  -1   13.44    1.44   0
   5   3  -1   10.59    1.44   0
   4  -3  -1  315.66    5.77   0
   4   3  -1  307.46    5.78   0
   3  -3  -1  306.11    5.25   0
   3   3  -1  298.42    5.28   0
   2  -3  -1   19.61    0.89   0
   2   3  -1   19.97    0.95   0
   1  -3  -1   70.19    2.21   0
   1   3  -1   68.87    2.31   0
   0  -3   1  288.59    3.12   0
   0  -3  -1  287.13    3.19   0
   0   3   1  292.67    3.19   0
   0   3  -1  279.31    3.12   0
   1  -3   1  844.57    6.12   0
   1   3   1  868.77    6.43   0
   2  -3   1   78.02    1.76   0
   2   3   1   82.18    2.31   0
   3  -3   1   38.81    1.34   0
   3   3   1   39.35    1.39   0
   4  -3   1  202.93    4.96   0
   4   3   1  191.11    4.17   0
   5  -3   1   85.49    2.73   0
   5   3   1   84.02    2.79   0
   6   3   1   43.21    1.86   0
   6  -3   1   46.69    1.83   0
   7   3   1    3.26    3.26   0
   7  -3   1    0.00    4.15   0
   8   3   1   13.52    1.40   0
   8  -3   1   15.76    1.39   0
   9   3   1   26.16    2.80   0
   9  -3   1   27.53    2.80   0
   9   4  -1    7.65    1.43   0
   9  -4  -1    7.68    1.44   0
   8   4  -1   19.13    1.43   0
   8  -4  -1   16.30    1.44   0
   7   4  -1   18.20    1.92   0
   7  -4  -1   18.20    1.92   0
   6   4  -1  193.82    6.24   0
   6  -4  -1  182.49    6.23   0
   5   4  -1    2.41    2.89   0
   5  -4  -1    1.44    2.88   0
   4   4  -1  130.51    3.84   0
   4  -4  -1  131.99    3.84   0
   3   4  -1  157.71    4.30   0
   3  -4  -1  164.80    3.80   0
   2   4  -1   17.52    0.95   0
   2  -4  -1   17.93    0.87   0
   1   4  -1  207.86    3.26   0
   1  -4  -1  210.92    3.18   0
   0   4  -1  475.61    4.50   0
   0   4   1  473.01    4.60   0
   0  -4  -1  483.47    4.60   0
   0  -4   1  470.61    4.50   0
   1   4   1  339.44    4.16   0
   1  -4   1  340.38    3.96   0
   2   4   1  100.63    2.78   0
   2  -4   1   90.71    2.63   0
   3   4   1  966.80    8.83   0
   3  -4   1  935.22    8.40   0
   4   4   1   76.15    2.32   0
   4  -4   1   79.79    2.24   0
   5   4   1  116.11    2.79   0
   5  -4   1  113.58    2.71   0
   6   4   1   91.21    2.79   0
   6  -4   1   97.61    3.19   0
   7   4   1   34.96    2.33   0
   7  -4   1   32.16    1.84   0
   8   4   1    8.86    1.40   0
   8  -4   1    9.71    2.31   0
   9   4   1    0.00    4.67   0
   9  -4   1    0.00    4.19   0
   9  -5  -1    4.32    6.24   0
   9   5  -1   10.50    1.43   0
   8  -5  -1    3.83    1.44   0
   8   5  -1    1.43    1.43   0
   7  -5  -1   95.63    3.35   0
   7   5  -1   92.89    3.35   0
   6  -5  -1   59.75    1.91   0
   6   5  -1   59.51    1.92   0
   5  -5  -1   85.61    2.87   0
   5   5  -1   86.81    2.88   0
   4  -5  -1   37.85    1.44   0
   4   5  -1   37.26    1.43   0
   3   5  -1  649.61    7.61   0
   3  -5  -1  676.56    7.54   0
   2   5  -1  273.77    4.72   0
   2  -5  -1  269.21    4.49   0
   1   5  -1  397.61    4.70   0
   1  -5  -1  407.16    5.07   0
   0   5   1 1035.35    7.89   0
   0   5  -1 1015.73    7.74   0
   0  -5   1 1024.65    7.73   0
   0  -5  -1 1041.14    7.89   0
   1   5   1  319.81    4.65   0
   1  -5   1  319.54    3.98   0
   2   5   1  219.67    3.72   0
   2  -5   1  228.14    3.94   0
   3   5   1  108.34    3.25   0
   3  -5   1  110.49    3.54   0
   4  -5   1  156.92    4.46   0
   4   5   1  154.39    4.19   0
   5  -5   1   17.12    1.35   0
   5   5   1   16.29    1.40   0
   6  -5   1   82.26    2.73   0
   6   5   1   79.26    2.80   0
   7  -5   1   65.51    2.29   0
   7   5   1   60.64    2.33   0
   8  -5   1    0.00    3.69   0
   8   5   1    0.00    5.13   0
   9  -5   1   23.73    2.79   0
   9   5   1   27.10    2.80   0
   9  -6  -1   26.36    1.44   0
   9   6  -1   21.46    1.43   0
   8  -6  -1    0.00    5.26   0
   8   6  -1    2.87    3.82   0
   7  -6  -1    2.39    4.29   0
   7   6  -1    0.00    4.31   0
   6  -6  -1  102.49    2.86   0
   6   6  -1   90.34    2.87   0
   5  -6  -1  220.82    6.20   0
   5   6  -1  211.05    6.21   0
   4  -6  -1    9.55    1.43   0
   4   6  -1   10.93    1.43   0
   3  -6  -1    8.00    0.89   0
   3   6  -1    6.16    0.95   0
   2  -6  -1  568.75    6.48   0
   2   6  -1  560.26    6.59   0
   1  -6  -1  299.38    4.66   0
   1   6  -1  295.06    4.21   0
   0  -6  -1  119.57    3.27   0
   0  -6   1  115.15    3.21   0
   0   6  -1  119.32    3.21   0
   0   6   1  110.74    3.27   0
   1  -6   1   48.68    1.79   0
   1   6   1   46.67    1.40   0
   2  -6   1  439.29    5.73   0
   2   6   1  436.85    6.05   0
   3  -6   1  465.32    6.16   0
   3   6   1  465.66    6.98   0
   4  -6   1  188.93    4.88   0
   4   6   1  189.23    5.13   0
   5  -6   1   86.12    3.14   0
   5   6   1   90.03    3.27   0
   6  -6   1   94.12    2.72   0
   6   6   1   96.11    2.80   0
   7  -6   1   34.70    2.28   0
   7   6   1   37.80    2.33   0
   8  -6   1   16.58    2.76   0
   8   6   1   21.01    1.40   0
   9  -6   1   12.08    1.39   0
   9   6   1   10.75    1.40   0
   9  -7  -1   18.66    1.44   0
   9   7  -1   19.07    1.43   0
   8  -7  -1    2.86    3.82   0
   8   7  -1    2.86    1.43   0
   7  -7  -1   22.86    2.38   0
   7   7  -1   18.57    2.38   0
   6  -7  -1   20.41    1.90   0
   6   7  -1   18.54    1.90   0
   5  -7  -1    0.95    3.31   0
   5   7  -1    1.42    3.32   0
   4  -7  -1   10.84    1.41   0
   4   7  -1   11.35    1.42   0
   3  -7  -1   48.16    1.89   0
   3   7  -1   48.54    1.89   0
   2  -7  -1   65.37    1.88   0
   2   7  -1   68.42    1.87   0
   1  -7  -1  582.22    6.57   0
   1   7  -1  568.17    6.53   0
   0  -7   1  591.40    6.46   0
   0  -7  -1  598.19    6.56   0
   0   7   1  572.72    6.56   0
   0   7  -1  587.71    6.49   0
   1  -7   1   37.84    1.35   0
   1   7   1   37.40    1.40   0
   2  -7   1   32.74    1.33   0
   2   7   1   31.74    0.93   0
   3  -7   1   44.39    1.76   0
   3   7   1   40.61    0.93   0
   4  -7   1   10.20    1.33   0
   4   7   1    8.87    1.40   0
   5  -7   1   86.31    3.13   0
   5   7   1   85.45    2.33   0
   6  -7   1  201.18    6.32   0
   6   7   1  199.31    7.00   0
   7  -7   1   16.37    2.27   0
   7   7   1   14.94    2.33   0
   8  -7   1    4.13    4.13   0
   8   7   1    5.60    1.40   0
   9  -7   1   60.27    3.25   0
   9   7   1   51.85    3.27   0
   8  -8  -1    8.10    1.43   0
   8   8  -1   10.89    1.42   0
   7  -8  -1  109.42    3.32   0
   7   8  -1  104.13    3.31   0
   6  -8  -1    0.00    3.77   0
   6   8  -1    5.20    0.95   0
   5  -8  -1  260.36    6.53   0
   5   8  -1  240.90    6.61   0
   4  -8  -1   23.69    1.34   0
   4   8  -1   24.47    1.41   0
   3  -8  -1   53.92    1.89   0
   3   8  -1   54.40    1.88   0
   2  -8  -1  179.82    4.73   0
   2   8  -1  171.38    4.20   0
   1  -8  -1  651.46    7.54   0
   1   8  -1  642.55    7.44   0
   0  -8  -1    0.00    1.88   0
   0  -8   1    0.46    1.85   0
   0   8  -1    0.00    1.85   0
   0   8   1    0.00    2.35   0
   1  -8   1    0.00    2.27   0
   1   8   1    1.88    1.88   0
   2  -8   1  393.18    6.23   0
   2   8   1  385.52    6.56   0
   3  -8   1   10.17    1.33   0
   3   8   1   12.16    1.40   0
   4  -8   1  286.05    6.19   0
   4   8   1  285.75    6.55   0
   5  -8   1   23.64    1.78   0
   5   8   1   22.92    1.87   0
   6  -8   1   12.60    1.80   0
   6   8   1   14.02    1.87   0
   7  -8   1   88.89    3.63   0
   7   8   1   92.56    3.74   0
   8  -8   1   24.27    2.75   0
   8   8   1   19.16    2.80   0
   8  -9  -1    4.27    1.42   0
   8   9  -1    1.41    4.24   0
   7  -9  -1    3.77    4.71   0
   7   9  -1    3.77    1.41   0
   6   9  -1   50.32    1.88   0
   6  -9  -1   47.54    1.86   0
   5   9  -1   24.89    1.88   0
   5  -9  -1   21.43    1.82   0
   4   9  -1    0.00    3.28   0
   4  -9  -1    0.00    2.73   0
   3   9  -1    7.94    1.40   0
   3  -9  -1    8.42    1.40   0
   2   9  -1    1.86    2.33   0
   2  -9  -1    4.25    0.94   0
   1   9  -1   37.54    0.93   0
   1  -9  -1   37.21    0.94   0
   0   9   1    6.60    0.94   0
   0   9  -1    7.84    0.92   0
   0  -9   1    7.39    0.92   0
   0  -9  -1    7.51    0.94   0
   1   9   1   17.90    0.94   0
   1  -9   1   20.58    0.91   0
   2   9   1    4.70    1.41   0
   2  -9   1    3.14    0.90   0
   3   9   1   15.47    1.41   0
   3  -9   1   15.11    1.33   0
   4   9   1    6.09    1.41   0
   4  -9   1    6.64    1.33   0
   5   9   1   12.65    1.87   0
   5  -9   1   12.93    1.78   0
   6   9   1    8.42    2.34   0
   6  -9   1    8.99    1.80   0
   7  -9   1    1.36    3.62   0
   7   9   1    0.00    5.14   0
   8  -9   1    1.37    4.11   0
   8   9   1    4.20    1.40   0
   8  10  -1   19.22    1.41   0
   8 -10  -1   18.88    1.42   0
   7  10  -1   49.16    2.34   0
   7 -10  -1   49.04    2.34   0
   6  10  -1    0.93    3.27   0
   6 -10  -1    0.00    4.13   0
   5  10  -1  166.67    3.73   0
   5 -10  -1  169.07    4.46   0
   4  10  -1    0.00    3.26   0
   4 -10  -1    1.38    3.23   0
   3  10  -1   21.37    1.39   0
   3 -10  -1   20.01    1.40   0
   2  10  -1  300.67    6.49   0
   2 -10  -1  306.97    6.55   0
   1  10  -1  355.10    6.46   0
   1 -10  -1  374.24    6.57   0
   0  10  -1   16.56    0.92   0
   0  10   1   18.33    0.94   0
   0 -10  -1   17.39    0.94   0
   0 -10   1   17.48    0.92   0
   1  10   1   34.72    1.41   0
   1 -10   1   35.38    1.38   0
   2  10   1  342.21    6.57   0
   2 -10   1  351.74    6.33   0
   3  10   1   20.17    1.41   0
   3 -10   1   21.41    1.34   0
   4  10   1  259.82    6.57   0
   4 -10   1  271.24    6.23   0
   5  10   1  144.41    3.75   0
   5 -10   1  151.84    3.56   0
   6  10   1    2.34    3.28   0
   6 -10   1    3.15    0.90   0
   7  10   1   51.46    2.34   0
   7 -10   1   51.62    2.26   0
   8 -10   1    4.11    1.37   0
   8  10   1    6.07    1.40   0
   8  11  -1    4.66    4.66   0
   8 -11  -1    0.00    4.69   0
   7  11  -1   15.82    1.40   0
   7 -11  -1   18.03    2.77   0
   6  11  -1    0.93    3.25   0
   6 -11  -1    0.00    4.54   0
   5  11  -1    0.00    4.18   0
   5 -11  -1    2.69    2.69   0
   4  11  -1    0.00    3.70   0
   4 -11  -1    0.00    1.84   0
   3  11  -1  203.92    6.01   0
   3 -11  -1  197.64    5.55   0
   2  11  -1   99.64    2.77   0
   2 -11  -1   91.11    2.79   0
   1  11  -1  132.49    3.22   0
   1 -11  -1  137.73    3.26   0
   0  11   1  458.53    7.95   0
   0  11  -1  473.01    7.80   0
   0 -11   1  477.72    7.78   0
   0 -11  -1  488.92    7.93   0
   1  11   1   34.10    1.40   0
   1 -11   1   34.77    1.37   0
   2  11   1   17.29    1.40   0
   2 -11   1   15.02    1.37   0
   3  11   1   16.34    1.40   0
   3 -11   1   16.60    1.35   0
   4  11   1    7.94    1.87   0
   4 -11   1    4.92    1.79   0
   5  11   1    2.80    0.93   0
   5 -11   1    0.00    4.01   0
   6  11   1   47.61    2.33   0
   6 -11   1   49.90    2.25   0
   7  11   1   38.73    2.80   0
   7 -11   1   41.20    2.72   0
   8  11   1   12.12    1.40   0
   8 -11   1    7.30    1.37   0
   8  12  -1    0.00    4.63   0
   8 -12  -1    0.00    4.66   0
   7  12  -1    0.00    1.39   0
   7 -12  -1    2.75    4.12   0
   6  12  -1   30.02    2.31   0
   6 -12  -1   30.99    2.25   0
   5  12  -1   45.24    2.31   0
   5 -12  -1   44.38    2.29   0
   4  12  -1   10.14    1.84   0
   4 -12  -1   10.08    1.83   0
   3  12  -1    8.29    1.84   0
   3 -12  -1    8.29    1.84   0
   2  12  -1  141.96    3.68   0
   2 -12  -1  146.97    3.70   0
   1  12  -1   39.42    1.38   0
   1 -12  -1   40.22    1.39   0
   0  12  -1   14.63    1.37   0
   0  12   1   13.50    1.40   0
   0 -12  -1   16.19    1.39   0
   0 -12   1   17.31    1.37   0
   1  12   1    6.51    1.39   0
   1 -12   1    5.47    1.37   0
   2  12   1   19.99    1.39   0
   2 -12   1   16.45    1.37   0
   3  12   1   93.43    2.32   0
   3 -12   1   96.60    3.16   0
   4  12   1   63.67    1.86   0
   4 -12   1   68.10    1.79   0
   5  12   1   16.27    2.32   0
   5 -12   1   15.22    2.24   0
   6  12   1   32.99    2.32   0
   6 -12   1   32.83    2.25   0
   7  12   1    6.97    1.39   0
   7 -12   1    2.72    5.45   0
   7  13  -1   18.40    1.38   0
   7 -13  -1   19.64    1.37   0
   6 -13  -1    6.32    1.35   0
   6  13  -1    5.05    1.38   0
   5 -13  -1   18.73    2.28   0
   5  13  -1   23.43    2.30   0
   4 -13  -1    0.91    1.83   0
   4  13  -1    0.92    4.13   0
   3 -13  -1  174.56    4.58   0
   3  13  -1  166.35    4.58   0
   2 -13  -1   55.14    1.84   0
   2  13  -1   55.81    1.83   0
   1  13  -1    5.48    1.37   0
   1 -13  -1    3.22    3.22   0
   0  13   1   33.78    1.39   0
   0  13  -1   34.16    1.37   0
   0 -13   1   36.74    1.36   0
   0 -13  -1   35.42    1.38   0
   1  13   1   14.33    1.39   0
   1 -13   1   14.96    1.36   0
   2 -13   1   31.32    1.82   0
   2  13   1   30.51    1.85   0
   3 -13   1    1.82    3.63   0
   3  13   1    4.62    1.85   0
   4 -13   1   24.32    1.80   0
   4  13   1   21.27    1.85   0
   5 -13   1    5.40    0.90   0
   5  13   1    4.62    0.92   0
   6 -13   1   12.17    1.35   0
   6  13   1    8.78    1.39   0
   7 -13   1   11.35    1.36   0
   7  13   1    4.16    6.00   0
   7  14  -1    2.75    4.58   0
   7 -14  -1    0.00    4.54   0
   6  14  -1   42.05    2.74   0
   6 -14  -1   49.23    2.73   0
   5  14  -1    7.31    1.37   0
   5 -14  -1    4.55    1.36   0
   4  14  -1  135.05    4.11   0
   4 -14  -1  137.02    4.10   0
   3  14  -1   53.37    1.82   0
   3 -14  -1   52.44    1.82   0
   2  14  -1   23.23    1.82   0
   2 -14  -1   26.96    1.83   0
   1  14  -1  124.16    3.64   0
   1 -14  -1  128.92    3.20   0
   0  14  -1   10.90    1.82   0
   0  14   1    9.66    1.84   0
   0 -14  -1   13.27    1.83   0
   0 -14   1   10.83    1.81   0
   1  14   1   91.43    3.68   0
   1 -14   1   92.09    3.16   0
   2  14   1    0.92    3.68   0
   2 -14   1    6.33    1.81   0
   3  14   1  228.51    6.90   0
   3 -14   1  227.66    6.82   0
   4  14   1   23.91    2.30   0
   4 -14   1   25.38    2.27   0
   5  14   1    5.98    1.38   0
   5 -14   1    1.36    4.52   0
   6  14   1   20.24    2.76   0
   6 -14   1   23.50    2.71   0
   7  14   1    9.19    1.38   0
   7 -14   1   11.84    1.37   0
   6  15  -1   12.28    1.36   0
   6 -15  -1   13.74    1.37   0
   5  15  -1    1.36    3.64   0
   5 -15  -1    8.61    1.36   0
   4  15  -1   44.04    2.27   0
   4 -15  -1   42.20    2.27   0
   3  15  -1   56.29    2.27   0
   3 -15  -1   58.55    2.27   0
   2  15  -1    0.91    4.08   0
   2 -15  -1    5.91    1.82   0
   1  15  -1    0.91    2.72   0
   1 -15  -1    0.91    3.64   0
   0  15   1   98.83    3.66   0
   0  15  -1   98.20    2.72   0
   0 -15   1  100.25    3.60   0
   0 -15  -1  111.44    3.64   0
   1  15   1   80.41    2.74   0
   1 -15   1   82.69    2.70   0
   2  15   1   13.70    1.83   0
   2 -15   1   16.20    1.80   0
   3  15   1   31.55    2.29   0
   3 -15   1   33.87    2.26   0
   4  15   1    1.37    3.66   0
   4 -15   1    3.18    3.18   0
   5  15   1   46.65    2.74   0
   5 -15   1   48.46    2.26   0
   6  15   1    8.23    1.37   0
   6 -15   1    9.55    1.36   0
   6 -16  -1   20.39    2.72   0
   6  16  -1   20.36    1.36   0
   5 -16  -1    2.71    1.35   0
   5  16  -1    0.00    4.07   0
   4 -16  -1   14.47    2.26   0
   4  16  -1   15.81    2.26   0
   3 -16  -1   12.20    0.90   0
   3  16  -1   11.30    0.90   0
   2  16  -1    7.23    0.90   0
   2 -16  -1    6.33    2.26   0
   1  16  -1    3.16    0.90   0
   1 -16  -1    0.00    0.90   0
   0  16  -1   14.88    1.80   0
   0  16   1   15.03    1.82   0
   0 -16  -1   15.83    1.81   0
   0 -16   1   16.56    1.79   0
   1  16   1   39.10    2.27   0
   1 -16   1   38.93    1.79   0
   2 -16   1    0.90    2.24   0
   2  16   1    2.27    0.91   0
   3 -16   1   25.15    2.25   0
   3  16   1   23.64    2.27   0
   4 -16   1   13.10    2.26   0
   4  16   1   10.91    1.36   0
   5 -16   1   11.84    1.37   0
   5  16   1   10.91    1.36   0
   6 -16   1   26.45    2.74   0
   6  16   1   26.81    1.36   0
   5 -17  -1    0.00    4.05   0
   5  17  -1    1.35    1.35   0
   4  17  -1   58.89    2.70   0
   4 -17  -1   67.51    2.70   0
   3  17  -1   10.79    1.35   0
   3 -17  -1    9.45    2.25   0
   2  17  -1   73.77    2.25   0
   2 -17  -1   80.51    2.25   0
   1  17  -1   70.14    2.25   0
   1 -17  -1   73.73    2.25   0
   0  17   1    0.00    3.17   0
   0  17  -1    0.00    3.15   0
   0 -17   1    3.12    0.89   0
   0 -17  -1    0.90    0.90   0
   1  17   1  157.97    4.53   0
   1 -17   1  162.22    4.46   0
   2  17   1    1.36    1.36   0
   2 -17   1    2.23    0.89   0
   3  17   1    2.26    1.36   0
   3 -17   1    3.58    1.34   0
   4  17   1   19.44    2.71   0
   4 -17   1   19.32    2.70   0
   5 -17   1   46.38    2.73   0
   5  17   1   46.57    2.71   0
   5 -18  -1    1.35    4.49   0
   5  18  -1    1.34    4.48   0
   4 -18  -1    4.03    4.03   0
   4  18  -1    2.68    1.34   0
   3 -18  -1    1.34    3.59   0
   3  18  -1    0.00    4.92   0
   2  18  -1    2.24    3.58   0
   2 -18  -1    2.24    3.58   0
   1  18  -1    5.82    1.34   0
   1 -18  -1    8.05    1.34   0
   0  18  -1    5.82    1.34   0
   0  18   1    0.00    4.51   0
   0 -18  -1    0.00    4.47   0
   0 -18   1    1.33    4.44   0
   1  18   1    0.00    3.60   0
   1 -18   1    5.77    1.33   0
   2  18   1    2.25    1.35   0
   2 -18   1    3.55    3.55   0
   3 -18   1   11.58    1.34   0
   3  18   1    7.65    1.35   0
   4 -18   1    0.00    4.02   0
   4  18   1    0.00    4.05   0
   5 -18   1    1.35    1.35   0
   5  18   1    3.15    4.50   0
   4  19  -1   17.36    1.34   0
   4 -19  -1   16.95    1.34   0
   3  19  -1    1.34    4.01   0
   3 -19  -1    4.02    4.02   0
   2  19  -1   29.88    2.68   0
   2 -19  -1   33.41    2.67   0
   1 -19  -1   12.47    2.67   0
   1  19  -1   13.83    1.34   0
   0  19   1    1.35    3.59   0
   0  19  -1    2.68    3.57   0
   0 -19   1    2.65    3.54   0
   0 -19  -1    2.67    3.56   0
   1 -19   1   64.58    2.65   0
   1  19   1   51.99    2.69   0
   2  19   1    0.00    4.03   0
   2 -19   1    1.33    3.98   0
   3  19   1    0.00    4.03   0
   3 -19   1    0.00    3.99   0
   4  19   1    1.34    1.34   0
   4 -19   1    4.45    1.34   0
   3  20  -1    0.00    4.44   0
   3 -20  -1    4.44    4.44   0
   2 -20  -1    2.66    3.99   0
   2  20  -1    0.00    4.00   0
   1  20  -1    0.00    4.00   0
   1 -20  -1    6.65    1.33   0
   0 -20  -1    0.00    3.99   0
   0 -20   1    5.28    1.32   0
   0  20  -1    0.00    5.34   0
   0  20   1    0.00    1.34   0
   1  20   1    5.35    1.34   0
   1 -20   1    5.29    1.32   0
   2 -20   1    3.97    3.97   0
   2  20   1    7.13    1.34   0
   3 -20   1   18.55    2.65   0
   3  20   1   19.16    1.34   0
   2  21  -1    0.00    4.42   0
   2 -21  -1    0.00    4.41   0
   1 -21  -1    0.00    4.41   0
   1  21  -1    3.10    4.43   0
   0 -21   1    7.02    1.32   0
   0  21   1    7.11    1.33   0
   0  21  -1    5.76    1.33   0
   0 -21  -1   11.46    1.32   0
   1  21   1   10.21    1.33   0
   1 -21   1    8.33    1.32   0
   2  21   1   10.64    1.33   0
   2 -21   1   14.50    1.32   0
   9   0  -2   12.17    1.46   0
   8   0  -2   12.67    1.46   0
   7   0  -2   62.84    1.95   0
   6   0  -2  132.07    3.41   0
   5   0  -2    0.00    2.88   0
   4   0  -2    0.00    2.35   0
   3   0  -2 1842.03   12.37   0
   2   0  -2    2.23    0.45   0
   1   0  -2 1018.08    7.01   0
   0   0  -2 2029.93   10.04   0
   0   0   2 2045.31   10.04   0
   1   0   2  186.07    3.08   0
   2   0   2 1366.77    9.32   0
   3   0   2   10.75    0.90   0
   4   0   2  432.41    6.77   0
   5   0   2   37.18    1.36   0
   6   0   2  579.45    9.57   0
   7   0   2   11.45    2.29   0
   8   0   2    0.00    3.68   0
   9   0   2   87.92    2.78   0
   9  -1  -2    2.92    4.39   0
   9   1  -2    0.00    4.37   0
   8  -1  -2   31.67    2.44   0
   8   1  -2   33.12    2.43   0
   7  -1  -2   36.56    1.95   0
   7   1  -2   33.12    1.95   0
   6  -1  -2   16.48    1.94   0
   6   1  -2   16.57    1.95   0
   5  -1  -2   14.38    1.44   0
   5   1  -2   12.53    1.45   0
   4  -1  -2   15.47    0.94   0
   4   1  -2   15.58    0.94   0
   3  -1  -2   39.11    1.36   0
   3   1  -2   40.59    1.38   0
   2  -1  -2   50.47    1.33   0
   2   1  -2   50.75    1.35   0
   1  -1  -2 1949.05   10.48   0
   1   1  -2 1916.97   10.12   0
   0  -1   2   57.56    1.74   0
   0  -1  -2   54.82    1.32   0
   0   1   2   58.34    1.75   0
   0   1  -2   54.98    1.31   0
   1  -1   2   38.62    1.32   0
   1   1   2   37.09    1.32   0
   2  -1   2  301.55    4.41   0
   2   1   2  302.43    4.02   0
   3  -1   2   19.18    0.89   0
   3   1   2   18.92    0.90   0
   4  -1   2   61.58    2.25   0
   4   1   2   57.05    2.26   0
   5  -1   2    1.36    2.71   0
   5   1   2    2.27    1.36   0
   6  -1   2    2.73    1.82   0
   6   1   2    1.83    1.83   0
   7  -1   2    8.23    2.28   0
   7   1   2   11.47    0.92   0
   8  -1   2    0.00    5.05   0
   8   1   2    8.76    1.38   0
   9  -1   2    0.00    4.62   0
   9   1   2    0.00    4.63   0
   9  -2  -2   10.73    1.46   0
   9   2  -2   10.67    1.46   0
   8  -2  -2    1.46    3.90   0
   8   2  -2    0.00    3.89   0
   7  -2  -2   63.10    1.94   0
   7   2  -2   65.32    1.95   0
   6  -2  -2  128.27    3.38   0
   6   2  -2  128.70    3.40   0
   5  -2  -2   32.53    1.44   0
   5   2  -2   27.95    1.45   0
   4  -2  -2   12.59    0.93   0
   4   2  -2   16.11    0.95   0
   3  -2  -2  824.56    8.12   0
   3   2  -2  799.70    7.89   0
   2  -2  -2    3.96    0.44   0
   2   2  -2    2.71    0.45   0
   1  -2  -2   13.97    0.87   0
   1   2  -2   14.17    0.89   0
   0  -2  -2    4.41    0.88   0
   0  -2   2    5.25    0.87   0
   0   2  -2    4.81    0.88   0
   0   2   2    5.28    0.88   0
   1  -2   2   75.20    2.19   0
   1   2   2   73.37    2.22   0
   2  -2   2  555.20    5.72   0
   2   2   2  547.03    5.84   0
   3  -2   2  229.32    4.44   0
   3   2   2  240.25    4.52   0
   4  -2   2  331.66    6.27   0
   4   2   2  343.39    6.36   0
   5  -2   2   21.64    1.35   0
   5   2   2   21.88    1.37   0
   6  -2   2  104.29    3.63   0
   6   2   2  108.02    3.66   0
   7  -2   2    5.02    0.91   0
   7   2   2    5.06    0.92   0
   8  -2   2    3.67    1.38   0
   8   2   2    5.99    1.38   0
   9  -2   2   42.48    2.77   0
   9   2   2   35.15    2.78   0
   9   3  -2    1.45    4.36   0
   9  -3  -2    2.93    4.39   0
   8   3  -2   60.24    2.43   0
   8  -3  -2   56.38    2.43   0
   7   3  -2   57.35    1.94   0
   7  -3  -2   56.06    1.93   0
   6  -3  -2   42.72    1.92   0
   6   3  -2   48.38    1.94   0
   5  -3  -2  310.09    6.68   0
   5   3  -2  298.39    6.72   0
   4  -3  -2   20.84    0.93   0
   4   3  -2   20.94    0.95   0
   3  -3  -2   73.81    2.24   0
   3   3  -2   71.27    2.33   0
   2  -3  -2    0.00    1.75   0
   2   3  -2    0.00    1.82   0
   1  -3  -2  437.04    4.83   0
   1   3  -2  442.57    4.90   0
   0  -3   2   56.75    1.32   0
   0  -3  -2   50.89    1.33   0
   0   3   2   53.17    1.33   0
   0   3  -2   53.17    1.32   0
   1  -3   2  317.88    3.93   0
   1   3   2  327.85    4.48   0
   2  -3   2  941.96    7.90   0
   2   3   2  965.82    8.14   0
   3  -3   2  160.76    3.97   0
   3   3   2  157.14    3.63   0
   4  -3   2  461.64    6.69   0
   4   3   2  457.04    6.84   0
   5  -3   2    0.00    2.70   0
   5   3   2    0.00    2.74   0
   6   3   2   17.44    1.84   0
   6  -3   2   16.29    1.81   0
   7   3   2    9.67    0.92   0
   7  -3   2   10.47    2.28   0
   8   3   2   33.67    2.31   0
   8  -3   2   32.53    2.29   0
   9   3   2   12.03    1.39   0
   9  -3   2   12.00    1.38   0
   9   4  -2    2.90    1.45   0
   9  -4  -2    2.92    4.37   0
   8   4  -2   11.63    1.45   0
   8  -4  -2   10.16    1.45   0
   7   4  -2   13.05    2.42   0
   7  -4  -2   12.99    2.41   0
   6   4  -2   82.87    2.89   0
   6  -4  -2   75.48    2.87   0
   5   4  -2   12.91    1.43   0
   5  -4  -2   15.69    1.43   0
   4   4  -2  216.39    5.69   0
   4  -4  -2  219.94    5.05   0
   3   4  -2   42.59    1.40   0
   3  -4  -2   40.78    1.33   0
   2   4  -2  235.58    4.12   0
   2  -4  -2  238.62    3.93   0
   1   4  -2   60.53    1.35   0
   1  -4  -2   61.77    1.76   0
   0   4  -2   48.56    1.32   0
   0   4   2   50.94    1.34   0
   0  -4  -2   47.34    1.34   0
   0  -4   2   48.07    1.32   0
   1   4   2  391.81    4.97   0
   1  -4   2  394.37    4.81   0
   2   4   2  326.69    5.00   0
   2  -4   2  318.67    4.82   0
   3   4   2   15.05    0.91   0
   3  -4   2   15.01    0.88   0
   4   4   2    0.46    2.29   0
   4  -4   2    0.00    2.22   0
   5   4   2  192.65    5.05   0
   5  -4   2  187.19    5.82   0
   6   4   2    2.76    2.76   0
   6  -4   2    0.00    3.61   0
   7   4   2   41.43    2.30   0
   7  -4   2   44.53    2.27   0
   8   4   2   25.83    2.77   0
   8  -4   2   26.54    2.75   0
   9   4   2    0.00    4.63   0
   9  -4   2    2.77    4.61   0
   9  -5  -2    0.00    4.84   0
   9   5  -2    0.00    1.45   0
   8  -5  -2   37.11    2.41   0
   8   5  -2   40.01    2.89   0
   7  -5  -2    0.96    0.96   0
   7   5  -2    2.40    3.37   0
   6  -5  -2    4.75    1.90   0
   6   5  -2    2.88    3.83   0
   5  -5  -2  116.33    2.84   0
   5   5  -2  118.58    3.33   0
   4  -5  -2   52.27    1.82   0
   4   5  -2   52.46    1.89   0
   3  -5  -2   35.24    0.88   0
   3   5  -2   33.41    0.94   0
   2   5  -2   20.72    0.92   0
   2  -5  -2   18.91    0.88   0
   1   5  -2  519.11    5.87   0
   1  -5  -2  532.67    5.78   0
   0   5   2  108.39    3.16   0
   0   5  -2  110.11    3.11   0
   0  -5   2  110.39    3.10   0
   0  -5  -2  113.37    3.16   0
   1   5   2  149.67    3.18   0
   1  -5   2  156.86    3.52   0
   2   5   2  380.48    5.48   0
   2  -5   2  379.64    5.25   0
   3   5   2    0.00    2.29   0
   3  -5   2    0.88    2.20   0
   4  -5   2  537.64    7.98   0
   4   5   2  537.18    7.81   0
   5  -5   2   27.71    1.34   0
   5   5   2   27.14    1.38   0
   6  -5   2   20.69    1.80   0
   6   5   2   19.31    1.84   0
   7  -5   2   19.49    2.27   0
   7   5   2   19.80    2.30   0
   8  -5   2   10.50    1.37   0
   8   5   2   12.00    1.39   0
   9  -5   2    0.00    4.60   0
   9   5   2    0.00    4.63   0
   9  -6  -2   11.08    1.44   0
   9   6  -2    7.68    1.44   0
   8  -6  -2   16.32    1.44   0
   8   6  -2   14.87    1.44   0
   7  -6  -2   20.51    2.38   0
   7   6  -2   19.62    2.39   0
   6  -6  -2    2.84    3.78   0
   6   6  -2    2.86    3.81   0
   5  -6  -2   82.27    3.29   0
   5   6  -2   81.04    2.37   0
   4  -6  -2  235.99    5.84   0
   4   6  -2  220.93    5.18   0
   3  -6  -2  125.44    3.51   0
   3   6  -2  126.90    3.75   0
   2  -6  -2  973.14    8.86   0
   2   6  -2  971.32    9.27   0
   1  -6  -2  229.69    4.50   0
   1   6  -2  234.89    4.54   0
   0  -6  -2    8.64    0.91   0
   0  -6   2    8.03    0.89   0
   0   6  -2    8.48    0.89   0
   0   6   2    7.74    0.91   0
   1  -6   2  146.69    3.53   0
   1   6   2  145.44    3.66   0
   2  -6   2   59.74    1.76   0
   2   6   2   61.01    1.83   0
   3  -6   2    8.80    0.88   0
   3   6   2    8.74    0.92   0
   4  -6   2   26.18    1.33   0
   4   6   2   25.79    1.38   0
   5  -6   2  161.98    5.35   0
   5   6   2  168.42    5.52   0
   6  -6   2   13.02    1.80   0
   6   6   2    7.83    1.84   0
   7  -6   2   51.99    2.26   0
   7   6   2   56.71    2.31   0
   8  -6   2   15.95    2.73   0
   8   6   2   18.94    1.39   0
   9  -6   2    4.60    4.60   0
   9   6   2    0.00    4.63   0
   9  -7  -2   12.98    3.36   0
   9   7  -2   12.89    1.43   0
   8  -7  -2    1.43    5.26   0
   8   7  -2    6.68    1.43   0
   7  -7  -2    2.37    3.32   0
   7   7  -2    0.95    0.95   0
   6  -7  -2   32.50    1.88   0
   6   7  -2   32.70    1.90   0
   5  -7  -2   19.58    1.86   0
   5   7  -2   22.63    1.89   0
   4  -7  -2  235.73    5.78   0
   4   7  -2  219.28    5.63   0
   3  -7  -2    2.21    1.32   0
   3   7  -2    0.00    2.33   0
   2  -7  -2   16.59    0.90   0
   2   7  -2   13.97    0.93   0
   1  -7  -2  230.64    4.55   0
   1   7  -2  210.93    4.57   0
   0  -7   2  846.13    8.08   0
   0  -7  -2  870.73    8.24   0
   0   7   2  836.92    8.25   0
   0   7  -2  825.71    8.08   0
   1  -7   2  131.03    3.54   0
   1   7   2  138.40    3.68   0
   2  -7   2    2.64    0.88   0
   2   7   2    0.00    1.84   0
   3  -7   2  386.46    6.16   0
   3   7   2  392.03    6.46   0
   4  -7   2   14.15    1.33   0
   4   7   2   13.37    1.38   0
   5  -7   2   78.78    2.23   0
   5   7   2   80.62    2.30   0
   6  -7   2   31.86    1.79   0
   6   7   2   27.67    1.84   0
   7  -7   2   59.13    2.26   0
   7   7   2   60.94    2.31   0
   8  -7   2    2.73    4.09   0
   8   7   2    0.00    4.16   0
   8  -8  -2    1.43    4.29   0
   8   8  -2    2.84    4.27   0
   7  -8  -2    3.78    3.78   0
   7   8  -2    3.78    1.42   0
   6  -8  -2    4.22    0.94   0
   6   8  -2    1.89    0.94   0
   5  -8  -2   11.96    1.84   0
   5   8  -2   14.08    1.88   0
   4  -8  -2   36.17    1.32   0
   4   8  -2   38.36    1.40   0
   3  -8  -2    0.00    2.23   0
   3   8  -2    0.00    2.33   0
   2  -8  -2   87.72    2.73   0
   2   8  -2   83.82    2.32   0
   1  -8  -2    7.33    0.92   0
   1   8  -2    6.90    0.92   0
   0  -8  -2   11.51    0.92   0
   0  -8   2    9.03    0.90   0
   0   8  -2    8.13    0.90   0
   0   8   2   10.60    0.92   0
   1  -8   2  172.21    4.45   0
   1   8   2  161.14    4.16   0
   2  -8   2    4.42    0.88   0
   2   8   2    1.85    2.31   0
   3  -8   2    0.00    2.65   0
   3   8   2    1.39    2.77   0
   4  -8   2    2.66    1.33   0
   4   8   2    2.31    1.38   0
   5  -8   2   84.86    2.68   0
   5   8   2   87.26    2.77   0
   6  -8   2    4.04    0.90   0
   6   8   2    7.39    0.92   0
   7  -8   2    7.22    1.35   0
   7   8   2    7.39    1.39   0
   8  -8   2   21.81    2.73   0
   8   8   2   21.26    1.39   0
   8  -9  -2    1.43    1.43   0
   8   9  -2    0.00    4.24   0
   7  -9  -2   33.41    2.35   0
   7   9  -2   38.54    2.35   0
   6   9  -2  133.68    4.22   0
   6  -9  -2  128.57    4.19   0
   5   9  -2    2.80    1.87   0
   5  -9  -2    0.00    3.62   0
   4   9  -2  281.83    6.52   0
   4  -9  -2  282.67    6.67   0
   3   9  -2    0.00    2.78   0
   3  -9  -2    0.00    2.72   0
   2   9  -2  120.91    3.23   0
   2  -9  -2  126.10    3.21   0
   1   9  -2  106.92    2.77   0
   1  -9  -2  106.63    2.77   0
   0   9   2  802.65    8.79   0
   0   9  -2  801.95    8.63   0
   0  -9   2  804.00    9.08   0
   0  -9  -2  831.76    9.26   0
   1   9   2  111.76    2.78   0
   1  -9   2  113.69    2.69   0
   2   9   2   26.87    1.39   0
   2  -9   2   27.99    1.33   0
   3   9   2  580.03    8.33   0
   3  -9   2  586.66    8.41   0
   4   9   2   24.96    1.39   0
   4  -9   2   25.22    1.33   0
   5   9   2   46.73    1.85   0
   5  -9   2   47.21    1.78   0
   6   9   2   36.99    2.31   0
   6  -9   2   39.45    2.24   0
   7  -9   2   49.66    2.26   0
   7   9   2   47.60    2.31   0
   8  -9   2   11.35    1.36   0
   8   9   2   11.56    1.39   0
   8  10  -2   10.30    1.40   0
   8 -10  -2    7.58    1.42   0
   7  10  -2    1.40    3.74   0
   7 -10  -2    1.41    1.41   0
   6  10  -2    0.00    4.67   0
   6 -10  -2    0.93    3.24   0
   5  10  -2    1.86    3.72   0
   5 -10  -2    0.00    3.57   0
   4  10  -2   18.55    1.85   0
   4 -10  -2   22.62    1.81   0
   3  10  -2   20.79    1.39   0
   3 -10  -2   15.15    1.38   0
   2  10  -2   73.18    2.76   0
   2 -10  -2   73.05    2.77   0
   1  10  -2   75.65    2.29   0
   1 -10  -2   77.92    2.32   0
   0  10  -2   22.44    1.37   0
   0  10   2   21.39    1.39   0
   0 -10  -2   22.76    1.39   0
   0 -10   2   22.79    1.37   0
   1  10   2    6.50    1.39   0
   1 -10   2    0.00    2.25   0
   2  10   2    1.39    2.78   0
   2 -10   2    2.67    1.34   0
   3  10   2    5.10    1.39   0
   3 -10   2    6.66    1.33   0
   4  10   2   43.56    1.85   0
   4 -10   2   43.04    1.77   0
   5  10   2   23.62    1.85   0
   5 -10   2   20.50    1.78   0
   6  10   2    2.31    3.24   0
   6 -10   2    3.15    0.90   0
   7  10   2   18.04    2.78   0
   7 -10   2   22.56    2.71   0
   8 -10   2    0.00    5.91   0
   8  10   2    4.63    1.39   0
   8  11  -2    0.00    4.65   0
   8 -11  -2    3.30    4.72   0
   7  11  -2    0.00    4.18   0
   7 -11  -2    4.21    1.40   0
   6  11  -2   24.60    2.32   0
   6 -11  -2   21.70    2.31   0
   5  11  -2   41.64    1.85   0
   5 -11  -2   44.14    1.80   0
   4  11  -2  110.80    3.69   0
   4 -11  -2  113.03    3.68   0
   3  11  -2    0.00    3.22   0
   3 -11  -2    6.50    1.39   0
   2  11  -2   77.52    2.75   0
   2 -11  -2   77.75    2.33   0
   1  11  -2  117.05    2.74   0
   1 -11  -2  127.18    3.26   0
   0  11   2  308.96    6.06   0
   0  11  -2  317.70    6.86   0
   0 -11   2  328.39    6.86   0
   0 -11  -2  325.66    6.99   0
   1  11   2    7.44    1.40   0
   1 -11   2    4.53    1.36   0
   2  11   2   10.22    1.39   0
   2 -11   2   12.98    1.34   0
   3  11   2  257.03    6.51   0
   3 -11   2  274.83    6.25   0
   4  11   2   18.11    1.86   0
   4 -11   2   15.59    1.78   0
   5  11   2   24.11    1.85   0
   5 -11   2   25.88    1.78   0
   6  11   2   33.37    2.32   0
   6 -11   2   31.02    2.25   0
   7  11   2   27.32    1.39   0
   7 -11   2   24.93    1.36   0
   8  11   2   17.11    1.39   0
   8 -11   2   16.83    1.36   0
   7  12  -2   20.79    2.77   0
   7 -12  -2   22.40    2.80   0
   6  12  -2    1.38    3.69   0
   6 -12  -2    0.00    4.54   0
   5  12  -2   10.59    2.30   0
   5 -12  -2   11.50    2.30   0
   4  12  -2   67.56    1.84   0
   4 -12  -2   74.61    1.87   0
   3  12  -2    9.63    1.83   0
   3 -12  -2    9.36    1.87   0
   2  12  -2  376.19    7.77   0
   2 -12  -2  389.20    7.95   0
   1  12  -2   87.56    3.19   0
   1 -12  -2   87.81    2.80   0
   0  12   2    0.00    2.80   0
   0  12  -2    0.00    2.73   0
   0 -12   2    2.28    2.73   0
   0 -12  -2    1.40    2.80   0
   1  12   2   89.16    3.27   0
   1 -12   2   99.52    3.18   0
   2  12   2   21.92    1.40   0
   2 -12   2   20.26    1.35   0
   3  12   2    4.66    0.93   0
   3 -12   2    3.58    0.89   0
   4  12   2   10.70    1.86   0
   4 -12   2   11.18    1.79   0
   5  12   2   77.58    2.32   0
   5 -12   2   82.30    3.13   0
   6  12   2    1.39    3.71   0
   6 -12   2    0.00    3.60   0
   7  12   2   32.88    2.78   0
   7 -12   2   35.87    2.72   0
   7  13  -2    2.76    4.13   0
   7 -13  -2    0.00    4.19   0
   6 -13  -2    0.00    3.67   0
   6  13  -2    0.00    3.67   0
   5 -13  -2   69.11    2.35   0
   5  13  -2   65.95    2.29   0
   4 -13  -2    0.00    4.24   0
   4  13  -2    0.91    0.91   0
   3 -13  -2    6.57    1.88   0
   3  13  -2    3.65    0.91   0
   2 -13  -2   21.07    1.87   0
   2  13  -2   21.41    1.82   0
   1  13  -2   34.10    1.82   0
   1 -13  -2   31.31    1.87   0
   0  13   2    2.33    1.86   0
   0  13  -2    1.82    3.18   0
   0 -13   2    1.36    3.17   0
   0 -13  -2    0.00    3.26   0
   1  13   2   80.06    2.33   0
   1 -13   2   71.36    2.27   0
   2 -13   2   56.10    1.81   0
   2  13   2   56.68    1.86   0
   3 -13   2    2.69    1.80   0
   3  13   2    1.86    3.71   0
   4 -13   2   80.28    3.14   0
   4  13   2   72.32    2.32   0
   5 -13   2    0.00    4.49   0
   5  13   2    0.00    3.70   0
   6 -13   2    1.35    3.61   0
   6  13   2    4.16    4.16   0
   7 -13   2    4.55    4.55   0
   7  13   2    0.00    4.61   0
   7  14  -2   28.78    1.37   0
   7 -14  -2   35.16    3.28   0
   6  14  -2    5.48    1.37   0
   6 -14  -2    5.61    1.40   0
   5  14  -2    0.00    3.65   0
   5 -14  -2    0.00    4.66   0
   4  14  -2   39.16    2.28   0
   4 -14  -2   40.52    2.33   0
   3  14  -2    0.91    4.09   0
   3 -14  -2    4.19    1.86   0
   2  14  -2   62.17    1.82   0
   2 -14  -2   61.75    1.86   0
   1  14  -2   11.32    1.81   0
   1 -14  -2   11.59    1.86   0
   0  14  -2    0.00    3.62   0
   0  14   2    0.00    3.71   0
   0 -14  -2    0.93    0.93   0
   0 -14   2    0.00    2.71   0
   1  14   2   46.35    1.85   0
   1 -14   2   47.46    1.81   0
   2  14   2   19.89    1.85   0
   2 -14   2   22.25    1.82   0
   3  14   2   17.56    1.85   0
   3 -14   2   13.99    1.80   0
   4  14   2    0.00    4.61   0
   4 -14   2    2.25    4.50   0
   5  14   2   39.62    2.30   0
   5 -14   2   40.55    2.25   0
   6  14   2    4.14    1.38   0
   6 -14   2    5.42    1.35   0
   7  14   2    3.21    4.59   0
   7 -14   2    9.11    1.37   0
   6  15  -2    1.36    4.09   0
   6 -15  -2    0.00    1.38   0
   5 -15  -2   18.01    2.77   0
   5  15  -2   21.31    2.72   0
   4  15  -2    2.27    3.63   0
   4 -15  -2    1.38    3.69   0
   3  15  -2    9.51    0.91   0
   3 -15  -2    9.68    2.30   0
   2  15  -2    0.00    4.07   0
   2 -15  -2    0.00    3.22   0
   1 -15  -2  138.80    3.68   0
   1  15  -2  120.51    4.06   0
   0  15   2    8.76    1.85   0
   0  15  -2    8.57    1.81   0
   0 -15   2    8.53    1.80   0
   0 -15  -2   14.22    1.84   0
   1  15   2   26.73    1.84   0
   1 -15   2   26.54    1.80   0
   2  15   2   85.11    3.22   0
   2 -15   2   90.20    3.16   0
   3  15   2   20.67    2.30   0
   3 -15   2   23.55    2.26   0
   4  15   2   30.75    2.29   0
   4 -15   2   33.44    2.26   0
   5  15   2    0.00    4.12   0
   5 -15   2    0.00    1.36   0
   6  15   2    0.00    4.12   0
   6 -15   2    0.00    4.09   0
   6 -16  -2    8.70    1.37   0
   6  16  -2   10.39    1.36   0
   5 -16  -2    2.75    4.12   0
   5  16  -2    0.00    4.06   0
   4 -16  -2    0.00    3.66   0
   4  16  -2    0.00    3.61   0
   3 -16  -2   69.55    2.29   0
   3  16  -2   75.30    2.25   0
   2  16  -2   13.96    2.25   0
   2 -16  -2   14.17    2.29   0
   1  16  -2   30.14    2.25   0
   1 -16  -2   31.03    2.28   0
   0  16  -2   73.29    2.25   0
   0  16   2   77.95    2.29   0
   0 -16  -2   80.20    3.19   0
   0 -16   2   78.66    2.23   0
   1  16   2   28.85    2.29   0
   1 -16   2   29.55    2.24   0
   2 -16   2   24.69    2.24   0
   2  16   2   23.33    2.29   0
   3 -16   2    4.51    1.35   0
   3  16   2    3.66    4.57   0
   4 -16   2   22.21    2.27   0
   4  16   2   20.09    1.37   0
   5 -16   2    2.72    4.08   0
   5  16   2    2.74    1.37   0
   6  16   2   42.33    3.19   0
   6 -16   2   46.45    3.19   0
   5 -17  -2    4.10    4.10   0
   5  17  -2    0.00    4.04   0
   4  17  -2    4.04    4.04   0
   4 -17  -2    5.46    1.37   0
   3  17  -2    0.00    3.59   0
   3 -17  -2    1.36    1.36   0
   2  17  -2    1.35    3.59   0
   2 -17  -2    2.27    3.63   0
   1  17  -2    2.24    4.48   0
   1 -17  -2   13.60    2.27   0
   0  17   2    2.28    3.19   0
   0  17  -2    3.14    3.14   0
   0 -17   2    0.89    3.11   0
   0 -17  -2    0.91    3.17   0
   1  17   2    1.37    1.37   0
   1 -17   2    0.00    4.46   0
   2 -17   2    2.23    1.34   0
   2  17   2    2.27    1.36   0
   3  17   2    6.35    1.36   0
   3 -17   2    8.53    1.35   0
   4  17   2    2.72    4.08   0
   4 -17   2    1.36    5.43   0
   5 -17   2    1.37    4.55   0
   5  17   2    0.00    4.53   0
   5 -18  -2    1.36    4.53   0
   5  18  -2    0.00    4.47   0
   4 -18  -2    2.71    4.07   0
   4  18  -2    2.68    4.02   0
   3 -18  -2   65.05    2.71   0
   3  18  -2   59.92    2.68   0
   2  18  -2    4.92    1.34   0
   2 -18  -2    3.61    1.35   0
   1  18  -2   31.28    2.23   0
   1 -18  -2   34.70    2.25   0
   0  18  -2   62.09    2.23   0
   0  18   2   70.19    2.26   0
   0 -18  -2   66.61    2.25   0
   0 -18   2   62.92    2.22   0
   1 -18   2    7.10    2.22   0
   1  18   2    9.95    1.36   0
   2  18   2   22.60    2.71   0
   2 -18   2   25.81    2.67   0
   3 -18   2    7.59    1.34   0
   3  18   2    8.12    1.35   0
   4 -18   2   16.63    1.35   0
   4  18   2   18.49    1.35   0
   5 -18   2    1.36    4.55   0
   5  18   2    0.00    4.51   0
   4 -19  -2    0.00    4.50   0
   4  19  -2    0.00    4.45   0
   3  19  -2    0.00    4.01   0
   3 -19  -2    4.04    4.04   0
   2 -19  -2    1.35    4.04   0
   2  19  -2    0.00    4.01   0
   1 -19  -2    4.92    1.34   0
   1  19  -2    1.34    4.01   0
   0  19  -2    1.34    1.34   0
   0  19   2    1.35    4.05   0
   0 -19  -2    0.00    4.03   0
   0 -19   2    0.00    3.97   0
   1 -19   2    6.19    1.33   0
   1  19   2    0.00    5.40   0
   2  19   2    0.00    4.05   0
   2 -19   2    0.00    3.99   0
   3  19   2    4.04    4.04   0
   3 -19   2    1.33    4.00   0
   4 -19   2    0.00    4.47   0
   4  19   2    4.49    4.49   0
   3  20  -2   54.54    3.10   0
   3 -20  -2   59.83    3.13   0
   2 -20  -2    4.01    1.34   0
   2  20  -2    0.00    4.43   0
   1  20  -2    3.99    3.99   0
   1 -20  -2    2.67    1.33   0
   0 -20  -2    1.33    1.33   0
   0  20  -2    2.66    4.00   0
   0  20   2    5.38    1.34   0
   0 -20   2    5.28    1.32   0
   1  20   2   36.25    2.68   0
   1 -20   2   43.58    2.64   0
   2 -20   2   37.92    2.65   0
   2  20   2   38.92    2.68   0
   3 -20   2    3.10    4.43   0
   3  20   2    4.47    1.34   0
   1  21  -2    1.33    4.42   0
   1 -21  -2    3.10    5.75   0
   0 -21   2    0.00    4.38   0
   0  21   2    0.00    4.46   0
   0  21  -2    1.33    4.43   0
   0 -21  -2    0.00    4.42   0
   1 -21   2   30.28    3.07   0
   1  21   2   31.61    3.12   0
   9   0  -3    0.00    4.41   0
   8   0  -3    0.00    3.91   0
   7   0  -3    0.96    4.33   0
   6   0  -3    0.00    3.79   0
   5   0  -3    0.00    2.79   0
   4   0  -3    2.28    1.37   0
   3   0  -3    0.89    1.79   0
   2   0  -3    0.88    1.76   0
   1   0  -3    0.00    0.44   0
   0   0  -3    1.31    0.44   0
   0   0   3    2.18    0.44   0
   1   0   3    0.00    1.75   0
   2   0   3    1.32    0.88   0
   3   0   3    0.44    0.89   0
   4   0   3    0.00    2.24   0
   5   0   3    0.90    3.15   0
   6   0   3    3.61    3.61   0
   7   0   3    0.00    4.54   0
   8   0   3    2.74    1.37   0
   9   0   3    0.00    4.59   0
   9   1  -3    0.00    4.93   0
   9  -1  -3    4.88    4.88   0
   8  -1  -3    3.89    1.46   0
   8   1  -3    3.91    5.37   0
   7  -1  -3   42.78    2.40   0
   7   1  -3   39.56    2.41   0
   6  -1  -3   10.87    1.89   0
   6   1  -3   13.75    1.90   0
   5  -1  -3  288.76    6.48   0
   5   1  -3  288.27    6.53   0
   4  -1  -3  249.06    5.44   0
   4   1  -3  241.63    5.49   0
   3  -1  -3   17.79    0.89   0
   3   1  -3   18.87    0.90   0
   2  -1  -3  923.03    7.89   0
   2   1  -3  895.92    7.96   0
   1  -1  -3   27.92    0.87   0
   1   1  -3   26.67    0.87   0
   0  -1   3   17.01    0.87   0
   0  -1  -3   17.51    0.88   0
   0   1   3   16.65    0.88   0
   0   1  -3   17.02    0.87   0
   1  -1   3  121.38    3.07   0
   1   1   3  121.09    3.08   0
   2  -1   3  516.78    6.17   0
   2   1   3  516.78    5.76   0
   3  -1   3   12.84    0.89   0
   3   1   3   15.17    0.89   0
   4  -1   3  226.00    5.35   0
   4   1   3  234.96    5.38   0
   5  -1   3  373.62    7.62   0
   5   1   3  376.44    7.65   0
   6  -1   3    1.80    3.61   0
   6   1   3    2.71    0.90   0
   7  -1   3  132.31    4.53   0
   7   1   3  142.63    4.54   0
   8  -1   3    3.64    3.64   0
   8   1   3    5.02    1.37   0
   9  -1   3    1.37    4.58   0
   9   1   3    5.97    1.38   0
   9  -2  -3   19.93    1.46   0
   9   2  -3   18.68    1.47   0
   8  -2  -3    6.77    1.45   0
   8   2  -3    2.44    1.47   0
   7  -2  -3   45.11    2.40   0
   7   2  -3   46.37    2.41   0
   6   2  -3   46.55    1.90   0
   6  -2  -3   47.15    1.89   0
   5  -2  -3   21.20    1.38   0
   5   2  -3   22.46    1.40   0
   4  -2  -3   67.73    2.26   0
   4   2  -3   66.16    2.30   0
   3  -2  -3  108.08    3.10   0
   3   2  -3  111.41    3.16   0
   2  -2  -3  122.60    3.07   0
   2   2  -3  123.02    3.11   0
   1  -2  -3    9.17    0.87   0
   1   2  -3    7.47    0.88   0
   0  -2  -3  424.02    4.82   0
   0  -2   3  431.21    4.81   0
   0   2  -3  425.30    4.81   0
   0   2   3  425.03    4.81   0
   1  -2   3  281.11    3.93   0
   1   2   3  272.79    3.97   0
   2  -2   3  215.33    3.95   0
   2   2   3  216.14    4.00   0
   3  -2   3  160.78    3.98   0
   3   2   3  161.09    4.03   0
   4  -2   3    1.78    2.67   0
   4   2   3    1.35    2.70   0
   5  -2   3    8.95    1.34   0
   5   2   3    1.35    3.16   0
   6  -2   3    1.80    3.60   0
   6   2   3    2.72    3.62   0
   7   2   3   25.93    2.27   0
   7  -2   3   24.88    2.26   0
   8  -2   3   11.83    2.73   0
   8   2   3   16.91    1.37   0
   9  -2   3   21.06    1.37   0
   9   2   3   22.51    1.38   0
   9   3  -3    1.47    1.47   0
   9  -3  -3    1.45    1.45   0
   8   3  -3    3.89    1.46   0
   8  -3  -3    3.85    1.44   0
   7   3  -3   20.28    2.41   0
   7  -3  -3   23.48    2.40   0
   6  -3  -3   55.90    1.88   0
   6   3  -3   54.80    1.91   0
   5  -3  -3   55.08    1.38   0
   5   3  -3   52.52    1.41   0
   4  -3  -3    8.53    1.35   0
   4   3  -3    8.76    1.38   0
   3  -3  -3  127.15    3.53   0
   3   3  -3  127.79    4.08   0
   2  -3  -3  212.92    3.93   0
   2   3  -3  205.30    4.02   0
   1   3  -3  155.15    3.09   0
   1  -3  -3  159.80    3.50   0
   0  -3   3    0.87    0.87   0
   0  -3  -3    2.20    0.88   0
   0   3   3    0.00    1.76   0
   0   3  -3    2.19    0.87   0
   1  -3   3   70.31    1.75   0
   1   3   3   69.16    1.77   0
   2  -3   3  240.53    4.39   0
   2   3   3  242.93    4.47   0
   3  -3   3  315.78    5.74   0
   3   3   3  313.31    5.84   0
   4  -3   3    1.33    2.66   0
   4   3   3    0.00    2.70   0
   5  -3   3   87.07    3.13   0
   5   3   3   86.37    3.17   0
   6   3   3   68.53    1.82   0
   6  -3   3   68.69    1.80   0
   7   3   3   30.98    2.28   0
   7  -3   3   33.87    2.26   0
   8   3   3    0.00    5.03   0
   8  -3   3    2.73    4.09   0
   9   3   3    5.97    1.38   0
   9  -3   3    5.95    1.37   0
   9   4  -3   25.30    1.46   0
   9  -4  -3   27.92    1.44   0
   8   4  -3    1.45    3.87   0
   8  -4  -3    0.00    1.44   0
   7   4  -3   34.14    2.40   0
   7  -4  -3   35.84    2.39   0
   6   4  -3   29.55    1.91   0
   6  -4  -3   28.55    1.87   0
   5   4  -3    2.35    3.29   0
   5  -4  -3    0.00    3.20   0
   4   4  -3  115.23    3.24   0
   4  -4  -3  118.34    3.13   0
   3   4  -3  177.55    4.55   0
   3  -4  -3  179.21    4.39   0
   2   4  -3  182.48    4.04   0
   2  -4  -3  175.38    3.94   0
   1   4  -3    3.98    0.88   0
   1  -4  -3    3.95    0.88   0
   0   4  -3  675.86    6.58   0
   0   4   3  690.14    7.08   0
   0  -4  -3  705.51    7.07   0
   0  -4   3  706.11    7.02   0
   1   4   3   80.62    1.78   0
   1  -4   3   73.52    1.75   0
   2   4   3  233.16    4.48   0
   2  -4   3  243.23    4.38   0
   3   4   3  449.83    6.75   0
   3  -4   3  431.29    6.60   0
   4   4   3    0.45    1.36   0
   4  -4   3    0.00    2.66   0
   5   4   3   61.64    1.81   0
   5  -4   3   61.55    2.23   0
   6   4   3    4.55    1.82   0
   6  -4   3    6.73    0.90   0
   7   4   3   27.39    2.28   0
   7  -4   3   28.86    2.25   0
   8   4   3    4.12    4.12   0
   8  -4   3    0.00    4.09   0
   9   4   3   40.38    3.21   0
   9  -4   3   38.42    3.20   0
   9  -5  -3    1.44    4.79   0
   9   5  -3    0.00    4.84   0
   8  -5  -3    0.00    3.82   0
   8   5  -3    2.89    4.34   0
   7  -5  -3    3.33    3.33   0
   7   5  -3    3.35    0.96   0
   6  -5  -3  136.17    3.73   0
   6   5  -3  134.78    3.80   0
   5  -5  -3    4.54    1.36   0
   5   5  -3    2.36    3.30   0
   4  -5  -3  132.07    3.11   0
   4   5  -3  127.64    3.25   0
   3  -5  -3  797.11    9.22   0
   3   5  -3  797.49    9.15   0
   2   5  -3    1.80    1.80   0
   2  -5  -3    0.88    1.75   0
   1   5  -3  233.80    4.00   0
   1  -5  -3  232.51    4.41   0
   0   5   3    3.56    0.89   0
   0   5  -3    4.85    0.88   0
   0  -5   3    5.73    0.88   0
   0  -5  -3    3.11    0.89   0
   1   5   3  132.18    3.58   0
   1  -5   3  126.15    3.50   0
   2   5   3   52.22    1.80   0
   2  -5   3   55.20    1.75   0
   3   5   3  592.10    8.13   0
   3  -5   3  598.88    7.93   0
   4  -5   3  224.15    5.32   0
   4   5   3  217.89    5.44   0
   5  -5   3    0.00    3.12   0
   5   5   3    1.82    3.18   0
   6  -5   3  140.65    4.03   0
   6   5   3  138.09    4.10   0
   7  -5   3    0.00    4.50   0
   7   5   3    8.23    1.37   0
   8  -5   3    6.80    1.36   0
   8   5   3    4.12    1.37   0
   9  -6  -3    8.11    1.43   0
   9   6  -3    8.17    1.44   0
   8  -6  -3   27.54    2.85   0
   8   6  -3   27.77    2.87   0
   7  -6  -3   69.99    2.36   0
   7   6  -3   70.08    2.38   0
   6  -6  -3   10.68    1.86   0
   6   6  -3    9.93    1.89   0
   5  -6  -3   81.31    2.26   0
   5   6  -3   80.43    2.35   0
   4  -6  -3  192.53    5.31   0
   4   6  -3  202.44    5.60   0
   3  -6  -3  148.29    3.95   0
   3   6  -3  142.70    4.13   0
   2  -6  -3   59.44    1.76   0
   2   6  -3   63.31    2.26   0
   1  -6  -3  170.74    3.99   0
   1   6  -3  165.23    4.02   0
   0  -6  -3  353.84    5.36   0
   0  -6   3  359.02    5.31   0
   0   6  -3  346.21    5.31   0
   0   6   3  353.62    5.36   0
   1  -6   3  348.37    5.27   0
   1   6   3  334.08    5.85   0
   2  -6   3   21.07    0.88   0
   2   6   3   18.53    0.90   0
   3  -6   3  172.12    4.84   0
   3   6   3  171.78    4.99   0
   4  -6   3  294.94    6.20   0
   4   6   3  284.95    6.36   0
   5  -6   3    6.68    1.78   0
   5   6   3    5.92    1.82   0
   6  -6   3    6.72    1.79   0
   6   6   3    8.22    0.91   0
   7  -6   3   16.20    2.25   0
   7   6   3   16.44    2.28   0
   8  -6   3   10.87    1.36   0
   8   6   3   12.35    1.37   0
   8  -7  -3   16.54    1.42   0
   8   7  -3   17.13    1.43   0
   7  -7  -3    1.41    3.77   0
   7   7  -3    3.79    3.79   0
   6  -7  -3    3.23    4.16   0
   6   7  -3    0.94    0.94   0
   5  -7  -3   13.49    1.80   0
   5   7  -3   15.93    1.87   0
   4  -7  -3  138.80    3.54   0
   4   7  -3  139.95    3.73   0
   3  -7  -3  127.06    3.08   0
   3   7  -3  131.83    4.61   0
   2  -7  -3    0.00    2.22   0
   2   7  -3    2.27    2.27   0
   1  -7  -3   62.44    1.78   0
   1   7  -3   61.42    2.24   0
   0  -7   3  209.27    4.43   0
   0  -7  -3  216.88    4.50   0
   0   7   3  211.28    4.50   0
   0   7  -3  203.65    4.44   0
   1  -7   3   18.96    0.88   0
   1   7   3   17.19    0.90   0
   2  -7   3    6.60    1.32   0
   2   7   3    6.35    1.36   0
   3  -7   3  106.01    3.08   0
   3   7   3  106.91    2.73   0
   4  -7   3   41.15    1.33   0
   4   7   3   39.65    1.37   0
   5  -7   3   57.90    1.78   0
   5   7   3   57.97    1.83   0
   6  -7   3   97.14    3.13   0
   6   7   3   92.66    3.20   0
   7  -7   3   20.25    2.25   0
   7   7   3   21.93    2.28   0
   8  -7   3   37.57    2.72   0
   8   7   3   32.52    2.75   0
   8  -8  -3   87.03    2.82   0
   8   8  -3   95.09    2.84   0
   7  -8  -3   13.61    2.35   0
   7   8  -3   15.09    2.36   0
   6  -8  -3   27.98    2.29   0
   6   8  -3   25.34    2.35   0
   5  -8  -3  126.30    3.58   0
   5   8  -3  122.35    3.74   0
   4  -8  -3   53.36    1.32   0
   4   8  -3   57.57    2.32   0
   3  -8  -3   66.78    1.77   0
   3   8  -3   69.52    1.85   0
   2  -8  -3   42.77    1.34   0
   2   8  -3   44.22    1.82   0
   1  -8  -3  581.40    7.64   0
   1   8  -3  586.35    7.66   0
   0  -8   3   14.69    0.89   0
   0   8  -3   13.37    0.89   0
   0   8   3   15.40    0.91   0
   0  -8  -3   15.85    0.91   0
   1  -8   3  496.56    7.08   0
   1   8   3  489.14    6.82   0
   2  -8   3  252.48    5.29   0
   2   8   3  239.23    5.47   0
   3  -8   3   10.58    1.32   0
   3   8   3    7.76    1.37   0
   4  -8   3   34.54    1.33   0
   4   8   3   30.62    1.83   0
   5  -8   3  148.47    3.57   0
   5   8   3  147.56    3.65   0
   6  -8   3    0.00    3.14   0
   6   8   3    0.00    3.20   0
   7  -8   3    2.25    3.60   0
   7   8   3    0.00    1.37   0
   8  -8   3   98.22    2.72   0
   8   8   3   90.30    2.75   0
   8  -9  -3    2.81    4.22   0
   8   9  -3    1.41    4.23   0
   7  -9  -3    0.00    3.75   0
   7   9  -3    5.16    1.41   0
   6   9  -3    0.93    0.93   0
   6  -9  -3    3.19    4.10   0
   5   9  -3    2.79    3.72   0
   5  -9  -3    3.56    3.56   0
   4   9  -3    4.16    1.85   0
   4  -9  -3    2.21    2.21   0
   3   9  -3   23.52    1.38   0
   3  -9  -3   22.32    1.34   0
   2  -9  -3    3.14    1.35   0
   2   9  -3    5.51    1.38   0
   1   9  -3   28.03    1.36   0
   1  -9  -3   28.56    1.36   0
   0   9   3    0.00    2.28   0
   0   9  -3    5.37    1.34   0
   0  -9   3    4.47    1.34   0
   0  -9  -3    0.00    2.28   0
   1   9   3    1.37    2.28   0
   1  -9   3    0.00    2.22   0
   2   9   3    8.69    1.37   0
   2  -9   3    7.07    1.33   0
   3   9   3    1.37    3.21   0
   3  -9   3    0.88    3.09   0
   4   9   3    1.83    3.20   0
   4  -9   3    5.75    1.77   0
   5   9   3    5.94    1.83   0
   5  -9   3    8.46    1.78   0
   6   9   3    5.49    0.91   0
   6  -9   3    3.14    0.90   0
   7  -9   3    7.66    1.35   0
   7   9   3    9.16    1.37   0
   8  -9   3    0.00    5.89   0
   8   9   3    1.38    4.58   0
   8  10  -3   54.72    2.81   0
   8 -10  -3   48.05    2.80   0
   7  10  -3    4.20    4.20   0
   7 -10  -3    1.40    5.14   0
   6  10  -3    0.00    3.25   0
   6 -10  -3    0.00    4.53   0
   5  10  -3   64.41    1.85   0
   5 -10  -3   62.19    1.78   0
   4  10  -3   83.96    2.77   0
   4 -10  -3   77.91    2.67   0
   3  10  -3   14.24    1.38   0
   3 -10  -3   14.36    1.35   0
   2  10  -3   62.90    2.30   0
   2 -10  -3   64.79    2.27   0
   1  10  -3  412.00    7.28   0
   1 -10  -3  414.87    7.29   0
   0  10  -3   19.32    1.35   0
   0  10   3   20.13    1.37   0
   0 -10  -3   19.65    1.37   0
   0 -10   3   19.31    1.35   0
   1  10   3  432.80    7.34   0
   1 -10   3  442.59    7.12   0
   2  10   3  207.04    5.97   0
   2 -10   3  227.38    5.77   0
   3  10   3    1.84    3.22   0
   3 -10   3    0.00    3.10   0
   4  10   3  156.69    3.67   0
   4 -10   3  155.74    4.44   0
   5  10   3    8.24    1.83   0
   5 -10   3    8.92    1.78   0
   6  10   3    1.37    3.67   0
   6 -10   3    0.00    4.49   0
   7  10   3   11.00    1.37   0
   7 -10   3   13.10    1.35   0
   8 -10   3   24.04    3.17   0
   8  10   3   29.35    1.38   0
   8  11  -3    0.00    4.65   0
   8 -11  -3    6.04    1.39   0
   7  11  -3    0.00    4.18   0
   7 -11  -3    0.00    5.57   0
   6  11  -3   16.65    2.31   0
   6 -11  -3   19.80    2.25   0
   5  11  -3    8.30    0.92   0
   5 -11  -3    6.23    0.89   0
   4  11  -3   26.20    1.84   0
   4 -11  -3   29.26    1.80   0
   3  11  -3   67.34    2.75   0
   3 -11  -3   71.12    2.26   0
   2  11  -3   24.66    1.37   0
   2 -11  -3   25.52    1.37   0
   1  11  -3  155.85    5.03   0
   1 -11  -3  153.74    3.66   0
   0  11   3   19.75    1.38   0
   0  11  -3   20.76    1.35   0
   0 -11   3   21.21    1.35   0
   0 -11  -3   21.12    1.38   0
   1  11   3   14.73    1.38   0
   1 -11   3   16.10    1.34   0
   2  11   3    2.30    3.23   0
   2 -11   3    0.00    3.12   0
   3  11   3   55.17    1.84   0
   3 -11   3   54.19    1.78   0
   4  11   3   23.85    1.83   0
   4 -11   3   28.04    1.78   0
   5  11   3   43.57    2.29   0
   5 -11   3   44.21    2.23   0
   6  11   3   87.58    2.29   0
   6 -11   3   82.71    2.25   0
   7  11   3    0.00    4.13   0
   7 -11   3    0.00    5.45   0
   7  12  -3   24.48    1.39   0
   7 -12  -3   22.57    2.76   0
   6  12  -3    2.30    3.68   0
   6 -12  -3    4.94    1.35   0
   5  12  -3   30.31    2.30   0
   5 -12  -3   31.48    2.25   0
   4  12  -3   38.02    1.83   0
   4 -12  -3   39.89    1.81   0
   3  12  -3    8.22    1.83   0
   3 -12  -3    5.47    1.82   0
   2  12  -3    8.19    1.82   0
   2 -12  -3    8.25    1.83   0
   1  12  -3    4.09    1.82   0
   1 -12  -3    5.52    1.38   0
   0 -12   3  212.29    6.34   0
   0  12  -3  215.02    6.36   0
   0  12   3  206.64    6.46   0
   0 -12  -3  210.50    6.45   0
   1  12   3   52.17    1.85   0
   1 -12   3   54.36    1.80   0
   2  12   3    1.84    1.84   0
   2 -12   3    0.00    1.79   0
   3  12   3   32.65    1.84   0
   3 -12   3   34.79    1.78   0
   4  12   3   45.06    1.84   0
   4 -12   3   48.62    1.78   0
   5  12   3    9.19    1.38   0
   5 -12   3   11.18    0.89   0
   6  12   3   10.56    1.38   0
   6 -12   3    3.60    4.95   0
   7  12   3   17.44    1.38   0
   7 -12   3   14.54    1.36   0
   7  13  -3    0.00    4.59   0
   7 -13  -3    1.37    4.58   0
   6 -13  -3   49.89    2.70   0
   6  13  -3   51.32    2.75   0
   5 -13  -3   23.17    2.27   0
   5  13  -3   22.40    2.29   0
   4 -13  -3   21.92    2.28   0
   4  13  -3   25.54    2.28   0
   3 -13  -3   85.80    2.75   0
   3  13  -3   86.89    2.73   0
   2 -13  -3   12.90    1.84   0
   2  13  -3    9.08    1.82   0
   1 -13  -3   60.04    1.85   0
   1  13  -3   57.10    1.81   0
   0  13   3    0.00    3.70   0
   0  13  -3    0.00    3.63   0
   0 -13   3    0.00    2.72   0
   0 -13  -3    0.00    3.24   0
   1  13   3   13.40    1.85   0
   1 -13   3   12.18    1.80   0
   2 -13   3    0.00    3.59   0
   2  13   3    0.00    1.85   0
   3 -13   3  186.67    5.82   0
   3  13   3  159.15    4.15   0
   4 -13   3   21.01    2.24   0
   4  13   3   22.14    2.31   0
   5  13   3    0.00    3.68   0
   5 -13   3    0.00    3.59   0
   6 -13   3   18.50    1.35   0
   6  13   3   17.94    1.38   0
   7 -13   3    0.00    5.91   0
   7  13   3    1.38    4.59   0
   7  14  -3   10.96    1.37   0
   7 -14  -3   16.83    1.36   0
   6  14  -3   12.31    1.37   0
   6 -14  -3   12.31    1.37   0
   5  14  -3    0.00    3.64   0
   5 -14  -3    0.00    3.66   0
   4  14  -3   27.25    2.27   0
   4 -14  -3   32.62    2.30   0
   3  14  -3   10.42    2.27   0
   3 -14  -3   12.46    2.31   0
   2  14  -3    0.00    4.07   0
   2 -14  -3    0.00    3.70   0
   1  14  -3   14.02    1.81   0
   1 -14  -3   15.29    1.85   0
   0  14  -3  171.12    4.52   0
   0  14   3  175.98    4.64   0
   0 -14  -3  176.00    4.63   0
   0 -14   3  179.95    4.52   0
   1  14   3    2.78    3.71   0
   1 -14   3    9.50    1.81   0
   2  14   3   20.37    1.85   0
   2 -14   3   22.51    1.80   0
   3  14   3   67.05    2.31   0
   3 -14   3   65.16    2.25   0
   4  14   3    4.61    1.38   0
   4 -14   3    5.83    1.35   0
   5  14   3   23.48    2.76   0
   5 -14   3   21.14    2.70   0
   6  14   3    5.51    1.38   0
   6 -14   3    1.36    4.07   0
   6  15  -3   14.52    1.36   0
   6 -15  -3   11.47    2.75   0
   5  15  -3   15.85    1.36   0
   5 -15  -3   22.57    2.76   0
   4 -15  -3    2.31    4.63   0
   4  15  -3    0.00    4.98   0
   3  15  -3    9.93    0.90   0
   3 -15  -3   14.38    2.32   0
   2  15  -3   66.74    2.25   0
   2 -15  -3   79.37    2.32   0
   1  15  -3   22.09    1.80   0
   1 -15  -3   27.82    1.85   0
   0  15   3    3.24    4.16   0
   0  15  -3    1.80    0.90   0
   0 -15   3    0.00    4.05   0
   0 -15  -3    3.24    0.93   0
   1  15   3   14.78    2.31   0
   1 -15   3   14.89    1.81   0
   2  15   3   84.44    2.31   0
   2 -15   3   85.81    2.26   0
   3  15   3    9.21    1.38   0
   3 -15   3   12.16    0.90   0
   4  15   3    2.30    3.68   0
   4 -15   3    2.25    1.35   0
   5  15   3   17.42    1.38   0
   5 -15   3   17.14    2.71   0
   6 -15   3   27.69    2.72   0
   6  15   3   26.97    1.37   0
   6 -16  -3    0.00    4.62   0
   6  16  -3    3.16    1.35   0
   5  16  -3    0.00    4.06   0
   5 -16  -3    0.00    4.18   0
   4 -16  -3    0.00    3.72   0
   4  16  -3    1.35    1.35   0
   3 -16  -3    4.64    1.39   0
   3  16  -3    2.25    4.95   0
   2  16  -3   12.13    0.90   0
   2 -16  -3    3.24    4.63   0
   1  16  -3   26.06    2.25   0
   1 -16  -3   20.77    2.31   0
   0  16  -3   71.04    2.25   0
   0  16   3   71.89    2.30   0
   0 -16  -3   79.74    2.30   0
   0 -16   3   80.57    3.13   0
   1 -16   3   15.26    2.24   0
   1  16   3   17.94    2.30   0
   2 -16   3   23.46    2.26   0
   2  16   3   26.65    2.30   0
   3 -16   3   24.84    2.26   0
   3  16   3   24.75    2.29   0
   4  16   3    0.00    4.12   0
   4 -16   3    4.07    4.07   0
   5 -16   3    2.71    5.43   0
   5  16   3   12.78    1.37   0
   5 -17  -3   30.95    2.77   0
   5  17  -3   29.17    2.69   0
   4  17  -3   17.50    1.35   0
   4 -17  -3   20.74    1.38   0
   3 -17  -3    2.76    3.68   0
   3  17  -3    0.00    3.58   0
   2  17  -3  128.55    3.58   0
   2 -17  -3  145.81    5.04   0
   1  17  -3    1.34    3.58   0
   1 -17  -3    3.66    3.66   0
   0  17   3    1.38    1.38   0
   0  17  -3    1.34    3.59   0
   0 -17   3    0.00    4.46   0
   0 -17  -3    1.37    4.57   0
   1  17   3   21.53    2.29   0
   1 -17   3   20.98    2.23   0
   2  17   3   64.43    2.28   0
   2 -17   3   65.88    2.24   0
   3  17   3    0.00    1.37   0
   3 -17   3    2.71    4.97   0
   4  17   3    6.82    1.36   0
   4 -17   3   10.89    1.36   0
   5 -17   3   69.90    3.18   0
   5  17   3   63.56    3.18   0
   4 -18  -3    8.69    1.37   0
   4  18  -3    5.81    1.34   0
   3 -18  -3    0.00    4.10   0
   3  18  -3    2.68    4.02   0
   2  18  -3    0.00    4.02   0
   2 -18  -3    4.09    4.09   0
   1  18  -3    0.00    3.57   0
   1 -18  -3    0.00    4.99   0
   0  18  -3    2.68    1.34   0
   0  18   3    2.74    1.37   0
   0 -18  -3    3.63    1.36   0
   0 -18   3    2.22    1.33   0
   1  18   3    2.73    3.64   0
   1 -18   3    3.56    3.56   0
   2  18   3    0.00    4.09   0
   2 -18   3    1.34    4.01   0
   3  18   3    4.08    1.36   0
   3 -18   3    4.03    5.38   0
   4  18   3    0.00    4.52   0
   4 -18   3    0.00    4.53   0
   4 -19  -3    0.00    4.53   0
   3  19  -3    1.33    4.45   0
   3 -19  -3    0.00    4.52   0
   2 -19  -3   34.30    2.71   0
   2  19  -3   31.58    2.67   0
   1 -19  -3    2.70    4.06   0
   1  19  -3    1.33    1.33   0
   0 -19   3    2.65    3.97   0
   0  19  -3    2.67    4.00   0
   0 -19  -3    2.70    1.35   0
   0  19   3    4.08    1.36   0
   1 -19   3   21.24    1.33   0
   1  19   3   20.35    2.71   0
   2 -19   3   19.08    2.66   0
   2  19   3   18.05    1.35   0
   3 -19   3    4.46    4.46   0
   3  19   3    0.00    4.50   0
   2 -20  -3    2.69    4.48   0
   2  20  -3    0.00    4.43   0
   1  20  -3    4.43    4.43   0
   1 -20  -3    0.00    4.48   0
   0  20  -3   14.19    2.66   0
   0  20   3   13.06    1.35   0
   0 -20   3   15.38    2.64   0
   0 -20  -3   15.64    1.34   0
   1  20   3    4.50    4.50   0
   1 -20   3    7.04    1.32   0
   2 -20   3    3.09    4.42   0
   2  20   3    5.83    1.35   0
   9   0  -4   43.13    3.39   0
   8   0  -4    2.87    5.26   0
   7   0  -4    0.00    3.29   0
   6   0  -4  104.24    3.71   0
   5   0  -4    7.29    1.37   0
   4   0  -4  495.65    7.63   0
   3   0  -4  110.69    2.66   0
   2   0  -4  456.49    6.13   0
   1   0  -4  875.23    8.30   0
   0   0   4   49.79    1.75   0
   0   0  -4   42.84    1.75   0
   1   0   4  415.36    5.68   0
   2   0   4   36.95    1.32   0
   3   0   4  617.87    7.97   0
   4   0   4    2.22    1.33   0
   5   0   4   62.12    2.68   0
   6   0   4  521.42    9.87   0
   7   0   4   10.37    1.35   0
   8   0   4   13.59    1.36   0
   9  -1  -4    0.00    1.45   0
   9   1  -4    0.00    4.85   0
   8  -1  -4    2.87    5.25   0
   8   1  -4    9.57    1.44   0
   7  -1  -4    4.70    0.94   0
   7   1  -4    5.65    0.94   0
   6  -1  -4   18.01    1.85   0
   6   1  -4   17.19    1.86   0
   5   1  -4    0.00    3.20   0
   5  -1  -4    0.91    3.18   0
   4  -1  -4   32.62    1.34   0
   4   1  -4   32.86    1.35   0
   3  -1  -4    0.00    2.21   0
   3   1  -4    0.44    2.22   0
   2  -1  -4  345.73    5.68   0
   2   1  -4  325.95    5.27   0
   1   1  -4  649.79    6.99   0
   1  -1  -4  658.67    6.98   0
   0  -1  -4   48.54    1.75   0
   0  -1   4   47.98    1.74   0
   0   1   4   49.86    1.75   0
   0   1  -4   48.00    1.75   0
   1  -1   4  191.39    4.38   0
   1   1   4  200.67    4.38   0
   2  -1   4  107.45    3.51   0
   2   1   4  113.54    3.53   0
   3  -1   4    4.42    1.33   0
   3   1   4    5.77    1.33   0
   4  -1   4    0.00    2.67   0
   4   1   4    0.00    2.67   0
   5  -1   4   42.84    1.78   0
   5   1   4   40.29    1.79   0
   6  -1   4    4.93    1.79   0
   6   1   4    3.15    4.04   0
   7  -1   4    4.50    1.35   0
   7   1   4    0.00    4.51   0
   8   1   4   19.03    1.36   0
   8  -1   4   19.01    1.36   0
   9  -2  -4   17.42    1.45   0
   9   2  -4    9.70    1.46   0
   8  -2  -4    1.43    1.43   0
   8   2  -4    0.00    1.44   0
   7  -2  -4    2.34    3.28   0
   7   2  -4    5.66    0.94   0
   6  -2  -4  119.74    3.68   0
   6   2  -4  120.61    3.73   0
   5   2  -4    1.38    2.29   0
   5  -2  -4    0.00    3.17   0
   4  -2  -4  188.42    5.35   0
   4   2  -4  193.70    5.42   0
   3  -2  -4  102.90    2.64   0
   3   2  -4  108.26    2.67   0
   2  -2  -4   33.26    0.88   0
   2   2  -4   33.95    0.88   0
   1  -2  -4  405.76    5.68   0
   1   2  -4  403.52    5.68   0
   0  -2  -4   99.75    3.50   0
   0   2  -4  103.11    3.06   0
   0   2   4  103.57    3.50   0
   1  -2   4  122.43    3.50   0
   1   2   4  120.06    3.52   0
   2   2   4    0.00    2.21   0
   2  -2   4    1.31    0.88   0
   3  -2   4  611.88    8.38   0
   3   2   4  601.34    8.01   0
   4  -2   4   29.31    1.33   0
   4   2   4   27.70    1.34   0
   5  -2   4    0.00    2.67   0
   5   2   4    0.90    3.14   0
   6   2   4  156.58    4.05   0
   6  -2   4  153.59    4.03   0
   7  -2   4    8.10    1.35   0
   7   2   4    9.03    1.35   0
   8  -2   4    1.36    4.07   0
   8   2   4    5.44    1.36   0
   9   3  -4    3.40    1.46   0
   9  -3  -4    0.00    4.84   0
   8   3  -4   39.80    2.88   0
   8  -3  -4   39.54    2.86   0
   7   3  -4    0.94    3.31   0
   7  -3  -4    3.27    3.27   0
   6   3  -4   38.73    1.87   0
   6  -3  -4   35.35    1.84   0
   5  -3  -4   26.16    1.80   0
   5   3  -4   25.29    1.84   0
   4  -3  -4  101.31    2.67   0
   4   3  -4  101.06    2.72   0
   3  -3  -4    8.33    1.32   0
   3   3  -4    6.26    1.34   0
   2  -3  -4  107.88    3.49   0
   2   3  -4  103.01    2.65   0
   1  -3  -4  226.98    4.37   0
   1   3  -4  221.70    4.38   0
   0  -3   4  144.61    3.50   0
   0  -3  -4  143.05    3.51   0
   0   3   4  141.51    3.50   0
   0   3  -4  140.36    3.50   0
   1  -3   4  628.62    7.43   0
   1   3   4  614.81    7.51   0
   2  -3   4   17.99    0.88   0
   2   3   4   15.52    0.89   0
   3  -3   4    0.44    1.32   0
   3   3   4    0.45    1.34   0
   4  -3   4   16.84    1.33   0
   4   3   4   15.67    1.34   0
   5  -3   4   45.89    1.78   0
   5   3   4   44.00    1.80   0
   6   3   4    0.00    4.05   0
   6  -3   4    0.00    3.13   0
   7   3   4   63.28    2.26   0
   7  -3   4   69.70    2.25   0
   8   3   4   95.79    2.72   0
   8  -3   4  102.20    2.71   0
   9   4  -4   13.08    1.45   0
   9  -4  -4    9.63    1.44   0
   8   4  -4    4.32    4.32   0
   8  -4  -4    5.70    5.70   0
   7   4  -4   18.93    2.37   0
   7  -4  -4   19.60    2.33   0
   6   4  -4    0.00    2.80   0
   6  -4  -4    0.00    3.66   0
   5   4  -4  150.72    4.15   0
   5  -4  -4  144.75    4.05   0
   4   4  -4    1.36    1.36   0
   4  -4  -4    1.33    1.33   0
   3   4  -4    0.45    2.24   0
   3  -4  -4    2.20    1.32   0
   2   4  -4  237.31    5.32   0
   2  -4  -4  252.64    5.25   0
   1   4  -4   72.59    1.76   0
   1  -4  -4   74.42    2.19   0
   0   4  -4   68.23    1.75   0
   0   4   4   68.67    2.20   0
   0  -4  -4   67.35    2.20   0
   0  -4   4   72.20    2.19   0
   1   4   4    1.33    1.77   0
   1  -4   4    0.88    1.75   0
   2   4   4  311.19    5.34   0
   2  -4   4  320.24    5.70   0
   3   4   4   15.20    1.34   0
   3  -4   4   14.96    1.32   0
   4   4   4   99.11    3.14   0
   4  -4   4   95.57    3.10   0
   5   4   4   49.45    1.80   0
   5  -4   4   45.88    1.78   0
   6   4   4   12.17    0.90   0
   6  -4   4    9.83    1.79   0
   7  -4   4   29.64    2.25   0
   7   4   4   26.25    2.26   0
   8  -4   4    1.36    4.07   0
   8   4   4    0.00    4.09   0
   8  -5  -4   14.23    1.42   0
   8   5  -4   14.36    1.44   0
   7  -5  -4   45.14    2.33   0
   7   5  -4   43.61    2.37   0
   6  -5  -4    9.12    0.91   0
   6   5  -4    7.02    1.87   0
   5  -5  -4   24.20    1.79   0
   5   5  -4   23.56    1.85   0
   4  -5  -4  164.57    4.85   0
   4   5  -4  164.23    5.02   0
   3  -5  -4    1.75    1.31   0
   3   5  -4    0.00    2.70   0
   2   5  -4   83.67    2.23   0
   2  -5  -4   84.93    2.63   0
   1   5  -4  104.24    3.53   0
   1  -5  -4  102.83    2.64   0
   0   5   4    2.66    0.89   0
   0   5  -4    3.51    0.88   0
   0  -5   4    4.39    0.88   0
   0  -5  -4    1.77    1.77   0
   1   5   4  362.05    5.78   0
   1  -5   4  388.85    6.13   0
   2   5   4    1.34    1.34   0
   2  -5   4    1.75    1.32   0
   3   5   4    0.00    2.69   0
   3  -5   4    0.00    2.64   0
   4  -5   4  130.63    3.53   0
   4   5   4  136.09    4.04   0
   5  -5   4    3.56    1.78   0
   5   5   4    0.00    3.60   0
   6  -5   4    5.36    0.89   0
   6   5   4    6.32    0.90   0
   7  -5   4    7.18    1.35   0
   7   5   4    5.89    1.36   0
   8  -5   4   14.00    1.35   0
   8   5   4   15.47    1.36   0
   8  -6  -4    0.00    4.26   0
   8   6  -4    0.00    4.29   0
   7  -6  -4   24.13    2.32   0
   7   6  -4   19.87    2.37   0
   6  -6  -4   13.18    1.82   0
   6   6  -4   15.97    2.35   0
   5  -6  -4  165.99    4.47   0
   5   6  -4  165.74    4.63   0
   4  -6  -4   58.68    1.32   0
   4   6  -4   59.47    1.37   0
   3   6  -4   94.48    2.71   0
   3  -6  -4   90.87    2.63   0
   2  -6  -4  283.03    5.70   0
   2   6  -4  302.04    5.81   0
   1  -6  -4   23.39    0.88   0
   1   6  -4   25.69    0.89   0
   0  -6  -4   11.09    0.89   0
   0  -6   4   10.99    0.88   0
   0   6  -4   11.00    0.88   0
   0   6   4   12.88    0.89   0
   1  -6   4   45.60    1.75   0
   1   6   4   45.98    1.79   0
   2  -6   4  295.07    6.15   0
   2   6   4  301.93    6.27   0
   3  -6   4  101.21    2.64   0
   3   6   4   97.43    2.69   0
   4  -6   4  316.54    7.08   0
   4   6   4  305.43    7.20   0
   5  -6   4   98.75    3.56   0
   5   6   4   92.47    2.71   0
   6  -6   4    0.89    4.03   0
   6   6   4    0.00    3.17   0
   7  -6   4   30.54    2.25   0
   7   6   4   34.95    2.72   0
   8  -6   4    0.00    4.51   0
   8   6   4    2.73    4.55   0
   8  -7  -4    0.00    5.67   0
   8   7  -4    2.85    1.42   0
   7  -7  -4   35.60    2.31   0
   7   7  -4   35.36    2.36   0
   6  -7  -4    7.25    0.91   0
   6   7  -4    2.34    4.22   0
   5  -7  -4   23.15    1.78   0
   5   7  -4   24.16    1.86   0
   4  -7  -4   57.73    1.32   0
   4   7  -4   59.61    2.29   0
   3  -7  -4  175.17    5.27   0
   3   7  -4  176.42    5.44   0
   2  -7  -4    1.32    2.64   0
   2   7  -4    0.45    2.69   0
   1  -7  -4    0.44    2.22   0
   1   7  -4    1.33    2.22   0
   0  -7   4  325.49    6.17   0
   0  -7  -4  321.48    5.79   0
   0   7   4  305.13    5.79   0
   0   7  -4  314.13    5.74   0
   1  -7   4   14.94    1.32   0
   1   7   4   14.78    1.34   0
   2  -7   4  133.18    4.40   0
   2   7   4  136.53    4.49   0
   3  -7   4   65.60    2.20   0
   3   7   4   60.31    2.25   0
   4  -7   4   20.36    1.77   0
   4   7   4   18.94    1.80   0
   5  -7   4   20.44    1.78   0
   5   7   4   18.99    1.81   0
   6  -7   4   61.80    2.24   0
   6   7   4   58.91    2.27   0
   7  -7   4    0.00    3.59   0
   7   7   4    0.00    3.63   0
   8   7   4    0.00    4.54   0
   8  -7   4    5.87    1.35   0
   8  -8  -4    1.41    4.24   0
   8   8  -4    2.84    1.42   0
   7  -8  -4   11.52    1.38   0
   7   8  -4   13.16    1.41   0
   6   8  -4    0.00    3.27   0
   6  -8  -4    0.00    4.52   0
   5  -8  -4   31.54    1.78   0
   5   8  -4   33.01    1.86   0
   4  -8  -4    0.88    3.09   0
   4   8  -4    5.06    1.84   0
   3  -8  -4    0.00    3.08   0
   3   8  -4    0.00    3.18   0
   2  -8  -4   29.68    1.33   0
   2   8  -4   29.72    1.35   0
   1   8  -4    0.00    2.67   0
   1  -8  -4    0.45    2.67   0
   0  -8  -4    2.24    1.34   0
   0   8   4    2.69    1.34   0
   0   8  -4    1.77    2.66   0
   0  -8   4    1.33    2.21   0
   1   8   4    0.00    2.70   0
   1  -8   4    0.44    2.64   0
   2  -8   4   33.45    1.32   0
   2   8   4   30.62    1.35   0
   3  -8   4    1.32    3.09   0
   3   8   4    0.00    3.16   0
   4  -8   4   14.16    1.77   0
   4   8   4   11.31    1.81   0
   5  -8   4   18.72    1.78   0
   5   8   4   18.12    1.81   0
   6  -8   4    5.83    1.34   0
   6   8   4    3.63    1.36   0
   7  -8   4   26.11    2.70   0
   7   8   4   22.23    2.72   0
   8  -8   4    0.00    5.87   0
   8   8   4    0.00    4.55   0
   8  -9  -4    0.00    4.69   0
   8   9  -4    1.41    4.70   0
   7  -9  -4   96.89    2.76   0
   7   9  -4   91.23    2.81   0
   6   9  -4    1.40    1.40   0
   6  -9  -4    2.25    3.15   0
   5  -9  -4   14.66    1.78   0
   5   9  -4   19.44    1.85   0
   4  -9  -4   37.50    1.76   0
   4   9  -4   37.87    1.85   0
   3   9  -4  258.79    6.39   0
   3  -9  -4  255.58    6.20   0
   2  -9  -4   10.70    1.34   0
   2   9  -4    9.94    1.35   0
   1   9  -4   27.74    1.34   0
   1  -9  -4   30.85    1.34   0
   0   9   4  644.20    9.00   0
   0  -9   4  668.99    9.33   0
   0   9  -4  634.63    8.44   0
   0  -9  -4  651.91    9.44   0
   1   9   4    1.35    1.35   0
   1  -9   4    0.00    1.33   0
   2  -9   4  186.58    4.85   0
   2   9   4  184.87    5.42   0
   3   9   4   29.42    1.81   0
   3  -9   4   34.02    1.77   0
   4   9   4   98.83    3.63   0
   4  -9   4  103.66    3.54   0
   5   9   4   23.15    2.27   0
   5  -9   4   20.51    2.23   0
   6  -9   4   67.65    2.24   0
   6   9   4   64.41    2.27   0
   7  -9   4   32.47    2.71   0
   7   9   4   25.87    2.72   0
   8  10  -4    0.00    4.67   0
   8 -10  -4    0.00    4.68   0
   7  10  -4    4.19    4.19   0
   7 -10  -4    1.37    4.12   0
   6  10  -4    6.03    1.39   0
   6 -10  -4    3.59    4.49   0
   5  10  -4   23.52    2.31   0
   5 -10  -4   19.53    2.22   0
   4  10  -4    9.65    1.84   0
   4 -10  -4    7.98    1.77   0
   3  10  -4   16.98    1.84   0
   3 -10  -4   12.48    1.78   0
   2  10  -4   16.32    1.36   0
   2 -10  -4   17.01    1.34   0
   1  10  -4    2.25    1.35   0
   1 -10  -4    0.00    3.15   0
   0  10  -4   10.70    1.34   0
   0 -10   4   15.15    1.34   0
   0  10   4   13.10    1.36   0
   0 -10  -4   11.73    1.35   0
   1  10   4    9.06    1.36   0
   1 -10   4    5.77    1.33   0
   2  10   4   50.34    1.81   0
   2 -10   4   51.31    1.77   0
   3  10   4   11.35    1.82   0
   3 -10   4    9.29    1.77   0
   4  10   4   48.62    1.82   0
   4 -10   4   47.95    1.78   0
   5  10   4   15.44    0.91   0
   5 -10   4   12.93    2.23   0
   6  10   4    0.00    3.63   0
   6 -10   4    2.25    3.60   0
   7  10   4    0.00    4.09   0
   7 -10   4    2.71    4.07   0
   7 -11  -4   22.40    2.74   0
   7  11  -4   22.70    2.78   0
   6  11  -4    0.00    5.08   0
   6 -11  -4    8.52    1.35   0
   5  11  -4   18.85    2.30   0
   5 -11  -4   17.32    2.22   0
   4  11  -4   27.92    1.83   0
   4 -11  -4   28.09    1.78   0
   3  11  -4  144.46    3.66   0
   3 -11  -4  145.44    4.49   0
   2  11  -4    2.73    1.82   0
   2 -11  -4    0.00    3.15   0
   1  11  -4    0.00    3.16   0
   1 -11  -4    0.00    3.16   0
   0  11  -4  241.70    6.27   0
   0  11   4  240.05    6.35   0
   0 -11   4  261.40    6.26   0
   0 -11  -4  245.08    6.34   0
   1  11   4   38.19    1.82   0
   1 -11   4   39.62    1.78   0
   2  11   4   66.44    2.73   0
   2 -11   4   64.35    1.78   0
   3  11   4   42.79    1.82   0
   3 -11   4   47.01    1.77   0
   4  11   4   39.14    2.28   0
   4 -11   4   39.15    1.78   0
   5  11   4   49.51    2.27   0
   5 -11   4   54.05    2.23   0
   6  11   4   11.82    1.36   0
   6 -11   4   10.35    1.35   0
   7  11   4    8.65    1.37   0
   7 -11   4    9.98    1.36   0
   7 -12  -4   11.82    1.36   0
   7  12  -4   13.37    1.38   0
   6 -12  -4    4.93    1.34   0
   6  12  -4   10.57    1.38   0
   5  12  -4   97.60    3.67   0
   5 -12  -4   96.53    3.58   0
   4 -12  -4    8.09    2.25   0
   4  12  -4   10.50    2.28   0
   3  12  -4   14.56    1.82   0
   3 -12  -4   15.32    1.80   0
   2  12  -4   94.28    2.73   0
   2 -12  -4   98.30    3.62   0
   1  12  -4   28.56    1.81   0
   1 -12  -4   29.09    1.82   0
   0 -12   4   10.76    1.79   0
   0  12  -4   11.68    1.80   0
   0 -12  -4   12.75    1.82   0
   0  12   4   12.31    1.82   0
   1  12   4    0.91    3.65   0
   1 -12   4    0.00    3.57   0
   2  12   4  201.34    6.39   0
   2 -12   4  196.32    6.23   0
   3  12   4    9.14    0.91   0
   3 -12   4    9.78    1.78   0
   4  12   4   84.25    3.19   0
   4 -12   4   92.30    3.12   0
   5 -12   4   54.64    2.24   0
   5  12   4   49.57    2.27   0
   6  12   4    0.00    4.10   0
   6 -12   4    2.70    4.05   0
   7  12   4   25.94    1.37   0
   7 -12   4   25.88    3.18   0
   7  13  -4    4.59    4.59   0
   7 -13  -4    4.54    1.36   0
   6 -13  -4    2.69    4.03   0
   6  13  -4    1.37    4.12   0
   5 -13  -4   14.40    2.25   0
   5  13  -4   15.06    1.37   0
   4 -13  -4   14.48    2.26   0
   4  13  -4   14.55    2.27   0
   3 -13  -4    0.91    4.08   0
   3  13  -4    2.27    0.91   0
   2  13  -4   24.01    1.81   0
   2 -13  -4   26.85    1.82   0
   1  13  -4    8.63    1.82   0
   1 -13  -4    9.12    1.82   0
   0  13  -4    0.00    3.61   0
   0 -13   4    0.90    2.70   0
   0 -13  -4    0.00    0.91   0
   0  13   4    1.83    2.74   0
   1 -13   4  122.82    3.59   0
   1  13   4  123.23    3.66   0
   2 -13   4    0.00    4.02   0
   2  13   4    1.83    1.83   0
   3 -13   4    0.00    4.01   0
   3  13   4    0.91    3.20   0
   4 -13   4   30.37    2.23   0
   4  13   4   24.15    2.28   0
   5 -13   4   23.80    2.69   0
   5  13   4   25.51    1.37   0
   6 -13   4    4.06    4.06   0
   6  13   4    2.73    4.10   0
   6  14  -4    2.73    4.55   0
   6 -14  -4    0.00    4.07   0
   5  14  -4   28.63    2.73   0
   5 -14  -4   34.51    2.72   0
   4  14  -4    0.00    3.63   0
   4 -14  -4    2.27    4.55   0
   3  14  -4    9.95    0.90   0
   3 -14  -4    6.38    0.91   0
   2  14  -4    3.16    0.90   0
   2 -14  -4    5.03    0.91   0
   1  14  -4    9.93    1.81   0
   1 -14  -4   11.90    0.92   0
   0 -14  -4   55.02    1.83   0
   0 -14   4   51.90    1.81   0
   0  14  -4   50.72    1.81   0
   0  14   4   50.46    1.83   0
   1 -14   4    1.80    0.90   0
   1  14   4    1.84    3.21   0
   2  14   4   74.28    2.29   0
   2 -14   4   77.54    2.24   0
   3  14   4   20.58    2.29   0
   3 -14   4   23.28    2.24   0
   4  14   4   13.70    1.37   0
   4 -14   4   16.56    2.24   0
   5  14   4   15.07    1.37   0
   5 -14   4   13.04    1.35   0
   6  14   4    0.00    4.56   0
   6 -14   4    0.00    4.52   0
   6  15  -4    9.06    1.36   0
   6 -15  -4    7.29    1.37   0
   5  15  -4    1.36    4.07   0
   5 -15  -4    0.00    4.12   0
   4  15  -4   16.26    2.71   0
   4 -15  -4   18.73    2.74   0
   3  15  -4    0.00    3.61   0
   3 -15  -4    0.00    4.58   0
   2  15  -4   53.15    2.25   0
   2 -15  -4   60.09    2.29   0
   1  15  -4   60.31    2.25   0
   1 -15  -4   68.00    2.30   0
   0  15  -4    3.16    4.51   0
   0 -15   4    8.58    0.90   0
   0 -15  -4    9.66    0.92   0
   0  15   4    7.83    2.30   0
   1  15   4  112.27    3.22   0
   1 -15   4  123.02    4.51   0
   2  15   4   16.08    2.30   0
   2 -15   4   16.65    2.25   0
   3  15   4    0.00    3.67   0
   3 -15   4    0.00    4.49   0
   4  15   4    2.75    5.04   0
   4 -15   4    7.63    1.35   0
   5  15   4   16.91    1.37   0
   5 -15   4   13.97    1.35   0
   5  16  -4    5.86    1.35   0
   5 -16  -4    4.13    4.13   0
   4  16  -4   25.19    1.35   0
   4 -16  -4   22.95    2.75   0
   3 -16  -4   26.22    2.30   0
   3  16  -4   26.06    2.70   0
   2  16  -4   14.37    1.35   0
   2 -16  -4    9.68    2.30   0
   1  16  -4   34.58    2.25   0
   1 -16  -4   37.35    2.31   0
   0  16  -4   17.06    2.24   0
   0  16   4   19.86    2.31   0
   0 -16  -4   18.42    2.30   0
   0 -16   4   21.54    2.24   0
   1  16   4   17.94    2.30   0
   1 -16   4   22.99    2.25   0
   2 -16   4   10.82    2.25   0
   2  16   4   11.01    1.38   0
   3 -16   4   57.67    2.70   0
   3  16   4   46.75    2.75   0
   4 -16   4    4.06    4.06   0
   4  16   4    1.37    4.11   0
   5  16   4    0.00    4.55   0
   5 -16   4    4.51    4.51   0
   5 -17  -4    0.00    5.99   0
   5  17  -4    3.14    4.49   0
   4 -17  -4    1.38    4.15   0
   4  17  -4    0.00    4.03   0
   3 -17  -4    0.00    4.16   0
   3  17  -4    0.00    4.03   0
   2  17  -4    2.68    1.34   0
   2 -17  -4    1.39    3.69   0
   1  17  -4    0.00    3.58   0
   1 -17  -4    0.00    3.69   0
   0  17   4    0.00    3.68   0
   0  17  -4    1.34    3.58   0
   0 -17   4    0.00    4.91   0
   0 -17  -4    0.00    3.68   0
   1  17   4   21.53    2.75   0
   1 -17   4   21.94    2.24   0
   2  17   4    0.00    1.37   0
   2 -17   4    1.35    4.06   0
   3  17   4    0.00    4.11   0
   3 -17   4    0.00    4.07   0
   4  17   4    0.00    4.55   0
   4 -17   4    0.00    4.52   0
   4 -18  -4   19.87    3.23   0
   4  18  -4   17.85    1.34   0
   3 -18  -4   12.90    1.38   0
   3  18  -4   13.83    1.34   0
   2 -18  -4   13.78    1.38   0
   2  18  -4    6.69    1.34   0
   1  18  -4   30.33    2.68   0
   1 -18  -4   34.82    2.75   0
   0  18  -4    2.68    4.02   0
   0  18   4    4.12    4.12   0
   0 -18  -4    1.37    1.37   0
   0 -18   4    4.00    4.00   0
   1  18   4    9.58    1.37   0
   1 -18   4    8.02    1.34   0
   2  18   4    1.37    4.10   0
   2 -18   4    0.00    4.03   0
   3  18   4   33.61    2.73   0
   3 -18   4   34.31    2.71   0
   3 -19  -4    0.00    4.57   0
   3  19  -4    1.33    4.44   0
   2 -19  -4    8.65    1.37   0
   2  19  -4   10.22    1.33   0
   1 -19  -4   29.52    2.72   0
   1  19  -4   26.66    2.67   0
   0  19   4    4.10    1.37   0
   0 -19  -4    0.00    4.08   0
   0  19  -4    7.13    1.34   0
   0 -19   4    0.00    3.98   0
   1  19   4    0.00    5.91   0
   1 -19   4    0.00    3.99   0
   2  19   4    1.36    4.53   0
   2 -19   4    1.33    4.45   0
   1  20  -4   11.96    1.33   0
   1 -20  -4   12.16    1.35   0
   0  20  -4   10.21    1.33   0
   0 -20   4   10.12    1.32   0
   0  20   4    7.70    1.36   0
   0 -20  -4   14.84    1.35   0
   1  20   4    7.68    1.36   0
   1 -20   4    8.83    1.32   0
   8   0  -5    0.00    4.23   0
   7   0  -5    0.00    4.63   0
   6   0  -5    0.00    3.20   0
   5   0  -5    0.00    3.60   0
   4   0  -5    0.89    3.11   0
   3   0  -5    0.00    2.64   0
   2   0  -5    0.00    2.19   0
   1   0  -5    2.18    2.18   0
   0   0  -5    0.00    0.87   0
   0   0   5    0.87    2.18   0
   1   0   5    0.87    2.18   0
   2   0   5    0.00    2.19   0
   3   0   5    0.00    2.65   0
   4   0   5    0.00    3.11   0
   5   0   5    2.67    2.67   0
   6   0   5    0.00    0.89   0
   7   0   5    0.00    3.59   0
   8   0   5    0.00    4.51   0
   8  -1  -5   46.44    2.81   0
   8   1  -5   43.77    2.82   0
   7  -1  -5   14.33    1.39   0
   7   1  -5   12.07    2.32   0
   6  -1  -5    3.19    3.19   0
   6   1  -5    4.12    0.91   0
   5  -1  -5  215.23    6.29   0
   5   1  -5  196.85    5.87   0
   4  -1  -5   12.43    1.33   0
   4   1  -5   14.28    1.34   0
   3   1  -5  108.50    3.09   0
   3  -1  -5  102.71    2.63   0
   2  -1  -5  210.53    5.24   0
   2   1  -5  212.36    5.25   0
   1   1  -5  369.56    5.68   0
   1  -1  -5  358.54    5.68   0
   0   1   5   13.09    0.87   0
   0  -1   5   12.66    0.87   0
   0  -1  -5   12.66    0.87   0
   0   1  -5   10.92    0.87   0
   1   1   5  199.42    4.81   0
   1  -1   5  192.01    4.81   0
   2  -1   5  471.60    7.01   0
   2   1   5  454.37    7.03   0
   3  -1   5    1.32    2.64   0
   3   1   5    0.00    2.66   0
   4  -1   5  288.50    7.11   0
   4   1   5  279.25    6.23   0
   5  -1   5   13.81    1.78   0
   5   1   5   15.62    1.78   0
   6  -1   5    0.00    0.89   0
   6   1   5    0.00    3.13   0
   7  -1   5   43.53    2.69   0
   7   1   5   38.64    2.70   0
   8  -1   5   17.13    1.35   0
   8   1   5   17.14    1.35   0
   8  -2  -5    0.00    4.22   0
   8   2  -5    2.83    4.24   0
   7   2  -5    8.37    2.33   0
   7  -2  -5   12.00    1.38   0
   6  -2  -5    0.91    0.91   0
   6   2  -5    5.04    0.92   0
   5   2  -5    6.33    1.81   0
   5  -2  -5    4.48    1.79   0
   4  -2  -5   11.94    1.33   0
   4   2  -5   10.29    1.34   0
   3  -2  -5  143.79    4.38   0
   3   2  -5  133.26    3.10   0
   2  -2  -5   63.38    2.19   0
   2   2  -5   65.80    1.75   0
   1  -2  -5  213.15    4.80   0
   1   2  -5  210.48    4.80   0
   0  -2  -5  246.44    5.24   0
   0   2  -5  259.10    5.24   0
   0   2   5  250.81    5.23   0
   0  -2   5  269.95    5.24   0
   1  -2   5   19.24    1.31   0
   1   2   5   17.53    1.31   0
   2  -2   5   11.38    1.31   0
   2   2   5   11.48    1.32   0
   3  -2   5   23.28    1.32   0
   3   2   5   26.64    1.33   0
   4  -2   5   13.29    1.77   0
   4   2   5   15.14    1.78   0
   5  -2   5    7.57    1.78   0
   5   2   5    6.25    1.79   0
   6   2   5   77.92    2.24   0
   6  -2   5   78.18    2.23   0
   7  -2   5   32.30    2.69   0
   7   2   5   26.06    2.70   0
   8  -2   5   14.42    1.35   0
   8   2   5   13.08    1.35   0
   8   3  -5    9.90    1.41   0
   8  -3  -5   11.23    2.81   0
   7   3  -5    2.33    1.40   0
   7  -3  -5    2.30    3.68   0
   6   3  -5   35.41    2.30   0
   6  -3  -5   34.03    2.27   0
   5  -3  -5   38.48    1.79   0
   5   3  -5   35.85    1.82   0
   4  -3  -5   57.80    2.21   0
   4   3  -5   58.29    2.24   0
   3  -3  -5   11.83    1.31   0
   3   3  -5   12.87    1.33   0
   2  -3  -5   46.80    1.75   0
   2   3  -5   43.51    1.32   0
   1  -3  -5  253.27    5.68   0
   1   3  -5  256.71    4.81   0
   0  -3  -5  128.70    3.94   0
   0  -3   5  120.11    3.93   0
   0   3   5  119.77    3.93   0
   0   3  -5  123.72    3.93   0
   1  -3   5    5.25    1.31   0
   1   3   5    7.03    1.32   0
   2  -3   5   90.76    2.63   0
   2   3   5   94.34    2.66   0
   3  -3   5  118.60    3.51   0
   3   3   5  121.31    2.67   0
   4  -3   5   56.48    1.77   0
   4   3   5   55.71    1.78   0
   5  -3   5    7.57    1.78   0
   5   3   5    1.79    3.58   0
   6  -3   5   10.72    0.89   0
   6   3   5    8.51    0.90   0
   7   3   5   42.71    2.70   0
   7  -3   5   43.93    2.69   0
   8   3   5   11.73    1.35   0
   8  -3   5   13.07    1.35   0
   8   4  -5    0.00    4.25   0
   8  -4  -5    2.80    4.20   0
   7   4  -5    8.86    1.40   0
   7  -4  -5   11.03    1.38   0
   6   4  -5   20.28    2.30   0
   6  -4  -5   18.56    2.26   0
   5   4  -5   11.83    1.82   0
   5  -4  -5   12.49    1.78   0
   4  -4  -5    2.20    3.08   0
   4   4  -5    5.39    1.80   0
   3   4  -5  187.33    5.34   0
   3  -4  -5  180.62    5.26   0
   2  -4  -5   30.62    1.31   0
   2   4  -5   33.51    1.32   0
   1   4  -5  241.82    5.26   0
   1  -4  -5  238.73    5.25   0
   0  -4   5  239.12    5.25   0
   0   4  -5  220.67    5.24   0
   0   4   5  242.43    5.26   0
   0  -4  -5  237.02    5.27   0
   1   4   5    1.32    1.32   0
   1  -4   5    0.00    2.19   0
   2   4   5   86.04    2.66   0
   2  -4   5   85.46    2.63   0
   3   4   5   14.69    1.34   0
   3  -4   5   14.06    1.32   0
   4  -4   5    7.50    1.76   0
   4   4   5    9.37    1.79   0
   5   4   5    2.68    0.89   0
   5  -4   5    1.78    2.67   0
   6   4   5  125.58    4.49   0
   6  -4   5  125.11    4.47   0
   7   4   5    2.70    1.35   0
   7  -4   5    2.69    3.59   0
   8  -4   5    0.00    4.50   0
   8   4   5    5.87    1.35   0
   8  -5  -5    7.46    1.40   0
   8   5  -5    6.15    1.42   0
   7   5  -5   11.67    1.40   0
   7  -5  -5   12.38    2.29   0
   6  -5  -5  105.72    3.16   0
   6   5  -5   98.83    3.23   0
   5  -5  -5    0.00    3.56   0
   5   5  -5    0.91    3.65   0
   4  -5  -5  134.28    3.08   0
   4   5  -5  138.85    4.06   0
   3   5  -5   20.08    1.34   0
   3  -5  -5   20.62    1.32   0
   2   5  -5    2.66    1.33   0
   2  -5  -5    3.06    1.31   0
   1   5  -5   82.56    2.63   0
   1  -5  -5   84.12    2.19   0
   0   5  -5  365.58    6.57   0
   0   5   5  373.94    6.60   0
   0  -5   5  380.20    6.57   0
   0  -5  -5  357.07    6.60   0
   1   5   5  125.91    3.10   0
   1  -5   5  130.89    4.38   0
   2   5   5   24.91    1.33   0
   2  -5   5   23.23    1.32   0
   3   5   5  487.44    8.47   0
   3  -5   5  495.48    8.36   0
   4  -5   5   33.54    1.77   0
   4   5   5   32.63    1.79   0
   5  -5   5   36.81    1.77   0
   5   5   5   39.42    1.79   0
   6  -5   5   35.77    2.24   0
   6   5   5   35.02    2.24   0
   7   5   5   27.47    1.35   0
   7  -5   5   23.33    2.69   0
   8   5   5    0.00    4.52   0
   8  -5   5    4.50    1.35   0
   8  -6  -5    1.40    1.40   0
   8   6  -5    1.42    4.74   0
   7   6  -5   44.45    2.81   0
   7  -6  -5   44.39    2.75   0
   6   6  -5   23.59    2.31   0
   6  -6  -5   26.17    2.26   0
   5  -6  -5    0.89    2.66   0
   5   6  -5    0.91    0.91   0
   4  -6  -5   81.88    2.64   0
   4   6  -5   86.83    2.71   0
   3  -6  -5   42.55    1.32   0
   3   6  -5   41.61    1.34   0
   2  -6  -5   47.31    1.31   0
   2   6  -5   48.38    1.33   0
   1  -6  -5   55.84    1.76   0
   1   6  -5   56.39    1.76   0
   0   6  -5   76.77    2.63   0
   0  -6  -5   81.77    2.65   0
   0  -6   5   79.83    2.63   0
   0   6   5   81.81    2.65   0
   1  -6   5  179.29    5.26   0
   1   6   5  177.24    5.33   0
   2  -6   5  112.00    3.51   0
   2   6   5  106.08    2.67   0
   3  -6   5   11.44    1.32   0
   3   6   5   11.62    1.79   0
   4  -6   5   71.18    2.65   0
   4   6   5   67.58    1.79   0
   5  -6   5   63.89    1.77   0
   5   6   5   61.88    2.24   0
   6   6   5   22.03    2.25   0
   6  -6   5   20.58    2.24   0
   7   6   5    0.00    4.06   0
   7  -6   5    0.00    4.04   0
   8  -7  -5    6.04    2.79   0
   8   7  -5   12.30    1.42   0
   7  -7  -5   16.91    2.74   0
   7   7  -5   13.59    2.81   0
   6   7  -5   39.38    2.32   0
   6  -7  -5   42.69    2.25   0
   5  -7  -5   22.17    1.77   0
   5   7  -5   25.20    1.83   0
   4  -7  -5   22.05    1.76   0
   4   7  -5   23.14    1.81   0
   3  -7  -5    0.00    3.07   0
   3   7  -5    0.00    3.14   0
   2   7  -5    0.89    2.67   0
   2  -7  -5    0.00    2.64   0
   1  -7  -5   21.63    1.32   0
   1   7  -5   22.55    1.33   0
   0  -7   5   34.27    1.32   0
   0  -7  -5   32.81    1.33   0
   0   7   5   32.88    1.33   0
   0   7  -5   32.10    1.32   0
   1  -7   5   99.26    2.64   0
   1   7   5   94.44    2.67   0
   2   7   5   57.61    1.34   0
   2  -7   5   54.06    1.32   0
   3  -7   5    7.05    1.76   0
   3   7   5    8.05    1.79   0
   4  -7   5    0.00    3.54   0
   4   7   5    0.00    2.69   0
   5  -7   5   98.61    3.11   0
   5   7   5   95.22    3.14   0
   6  -7   5   20.12    2.24   0
   6   7   5   15.76    2.25   0
   7  -7   5    5.40    1.35   0
   7   7   5    5.42    1.35   0
   8   8  -5   34.86    3.30   0
   8  -8  -5   41.77    3.25   0
   7  -8  -5    0.00    4.11   0
   7   8  -5    0.00    4.21   0
   6  -8  -5   32.29    2.24   0
   6   8  -5   27.91    2.33   0
   5  -8  -5    3.10    3.99   0
   5   8  -5    9.64    2.30   0
   4   8  -5   71.41    1.82   0
   4  -8  -5   72.69    2.64   0
   3   8  -5   11.71    1.80   0
   3  -8  -5   12.75    1.76   0
   2  -8  -5  275.79    6.62   0
   2   8  -5  261.55    6.25   0
   1  -8  -5  106.35    2.66   0
   1   8  -5  112.64    3.10   0
   0   8   5   22.71    1.34   0
   0  -8  -5   25.38    1.34   0
   0  -8   5   25.99    1.32   0
   0   8  -5   24.68    1.32   0
   1   8   5  217.15    5.81   0
   1  -8   5  221.68    5.72   0
   2  -8   5   33.00    1.32   0
   2   8   5   35.36    1.79   0
   3  -8   5   14.13    1.77   0
   3   8   5   11.21    1.79   0
   4  -8   5    9.29    1.77   0
   4   8   5    7.63    0.90   0
   5  -8   5  214.50    5.35   0
   5   8   5  202.05    5.40   0
   6   8   5    1.35    1.35   0
   6  -8   5    0.00    3.58   0
   7  -8   5   87.83    2.70   0
   7   8   5   92.63    2.71   0
   7  -9  -5    0.00    4.09   0
   7   9  -5    0.00    4.19   0
   6  -9  -5    0.00    1.34   0
   6   9  -5    0.00    3.71   0
   5   9  -5    0.92    3.23   0
   5  -9  -5    2.22    3.11   0
   4   9  -5    0.91    4.10   0
   4  -9  -5    8.38    1.76   0
   3   9  -5    0.00    3.61   0
   3  -9  -5    0.00    3.53   0
   2  -9  -5    1.77    3.10   0
   2   9  -5    4.03    1.79   0
   1  -9  -5    0.00    3.11   0
   1   9  -5    3.11    3.11   0
   0   9  -5    1.33    3.09   0
   0   9   5    6.70    1.34   0
   0  -9  -5    8.93    1.34   0
   0  -9   5    8.40    1.33   0
   1   9   5    7.17    1.79   0
   1  -9   5    5.29    1.32   0
   2  -9   5    1.76    2.64   0
   2   9   5    1.79    3.14   0
   3  -9   5    0.88    2.65   0
   3   9   5    0.00    3.59   0
   4   9   5    1.80    4.05   0
   5  -9   5    2.23    0.89   0
   5   9   5    2.25    1.35   0
   6  -9   5    3.58    3.58   0
   6   9   5    1.35    4.06   0
   7  -9   5    1.35    4.51   0
   7   9   5    1.35    1.35   0
   7  10  -5    2.79    6.04   0
   7 -10  -5    9.98    1.36   0
   6  10  -5   16.64    1.39   0
   6 -10  -5   13.85    1.34   0
   5  10  -5   18.43    2.30   0
   5 -10  -5   20.84    2.22   0
   4  10  -5  109.02    3.21   0
   4 -10  -5  102.62    3.10   0
   3  10  -5    1.81    3.62   0
   3 -10  -5    1.77    3.55   0
   2 -10  -5  214.47    5.78   0
   2  10  -5  210.66    5.84   0
   1  10  -5   57.54    1.78   0
   1 -10  -5   57.67    1.79   0
   0  10   5    0.90    3.14   0
   0 -10  -5    2.24    1.79   0
   0  10  -5    4.89    1.78   0
   0 -10   5    5.76    1.77   0
   1  10   5  207.48    5.84   0
   1 -10   5  213.39    5.74   0
   2  10   5   23.84    1.80   0
   2 -10   5   23.40    1.77   0
   3  10   5   12.61    1.80   0
   3 -10   5   15.04    1.77   0
   4  10   5   18.03    2.25   0
   4 -10   5   22.68    2.22   0
   5  10   5   88.48    3.61   0
   5 -10   5   92.76    3.57   0
   6 -10   5    0.00    4.05   0
   6  10   5    1.35    1.35   0
   7  10   5   16.25    1.35   0
   7 -10   5   16.24    1.35   0
   7  11  -5    9.25    1.39   0
   7 -11  -5   11.79    1.36   0
   6  11  -5   13.36    1.38   0
   6 -11  -5    2.69    5.38   0
   5  11  -5    0.00    4.59   0
   5 -11  -5    2.22    3.55   0
   4  11  -5   58.68    2.29   0
   4 -11  -5   61.71    2.22   0
   3  11  -5    0.00    4.10   0
   3 -11  -5    1.78    4.01   0
   2  11  -5   33.34    1.80   0
   2 -11  -5   28.18    1.79   0
   1  11  -5    1.79    2.69   0
   1 -11  -5    0.90    1.79   0
   0  11  -5   38.32    1.78   0
   0  11   5   35.99    1.80   0
   0 -11   5   36.49    1.78   0
   0 -11  -5   36.85    1.80   0
   1 -11   5   28.36    1.77   0
   1  11   5   21.62    1.80   0
   2  11   5   10.37    1.80   0
   2 -11   5   18.60    1.77   0
   3  11   5  103.80    3.16   0
   3 -11   5  115.24    3.99   0
   4  11   5   35.68    2.26   0
   4 -11   5   33.81    2.22   0
   5  11   5   19.89    2.26   0
   5 -11   5   19.66    2.23   0
   6 -11   5   10.81    1.35   0
   6  11   5   12.18    1.35   0
   6  12  -5    0.00    4.13   0
   6 -12  -5    0.00    4.03   0
   5  12  -5    3.66    5.03   0
   5 -12  -5    4.90    1.34   0
   4  12  -5   25.07    2.28   0
   4 -12  -5   26.80    2.23   0
   3  12  -5   52.02    2.28   0
   3 -12  -5   47.47    2.24   0
   2  12  -5    1.81    0.91   0
   2 -12  -5    0.00    4.05   0
   1  12  -5   19.75    1.80   0
   1 -12  -5   18.00    1.80   0
   0  12   5   13.99    1.81   0
   0  12  -5   12.96    1.79   0
   0 -12  -5   13.98    1.80   0
   0 -12   5   12.95    1.79   0
   1  12   5   30.72    1.81   0
   1 -12   5   31.11    1.78   0
   2  12   5   92.24    3.17   0
   2 -12   5  100.33    3.11   0
   3  12   5    0.00    0.90   0
   3 -12   5    2.22    0.89   0
   4  12   5   56.58    2.26   0
   4 -12   5   64.62    2.23   0
   5  12   5    1.36    4.07   0
   5 -12   5    0.00    4.93   0
   6  12   5   11.74    1.35   0
   6 -12   5    9.91    1.35   0
   6 -13  -5   40.78    2.69   0
   6  13  -5   42.06    2.74   0
   5 -13  -5    4.03    4.03   0
   5  13  -5    1.37    1.37   0
   4 -13  -5   34.13    2.25   0
   4  13  -5   35.89    2.27   0
   3  13  -5   11.34    0.91   0
   3 -13  -5    9.91    2.25   0
   2 -13  -5    0.00    4.06   0
   2  13  -5    3.18    0.91   0
   1 -13  -5   18.97    1.81   0
   1  13  -5   20.30    2.26   0
   0  13  -5   58.24    1.79   0
   0 -13   5   61.41    1.79   0
   0 -13  -5   61.96    1.81   0
   0  13   5   58.87    1.81   0
   1 -13   5    6.24    2.23   0
   1  13   5   10.42    0.91   0
   2 -13   5    6.23    2.22   0
   2  13   5    3.17    4.53   0
   3 -13   5  116.20    3.56   0
   3  13   5  115.22    3.63   0
   4 -13   5    8.48    1.34   0
   4  13   5    7.25    1.36   0
   5 -13   5    9.43    1.35   0
   5  13   5   10.85    1.36   0
   6 -13   5    4.51    4.51   0
   6  13   5    1.36    4.52   0
   6  14  -5   10.47    1.37   0
   6 -14  -5   10.35    1.35   0
   5  14  -5    0.00    4.09   0
   5 -14  -5    0.00    4.06   0
   4  14  -5    0.00    3.62   0
   4 -14  -5    3.61    1.36   0
   3  14  -5   86.80    2.26   0
   3 -14  -5   92.85    2.26   0
   2  14  -5    3.16    3.16   0
   2 -14  -5    0.00    3.17   0
   1  14  -5    6.79    0.91   0
   1 -14  -5    3.18    4.54   0
   0  14   5   55.93    2.27   0
   0 -14  -5   54.92    2.27   0
   0 -14   5   57.57    2.25   0
   0  14  -5   51.79    2.25   0
   1  14   5   10.91    0.91   0
   1 -14   5    9.85    2.24   0
   2  14   5   20.92    1.36   0
   2 -14   5   20.08    2.23   0
   3  14   5    0.00    5.00   0
   3 -14   5    0.00    4.91   0
   4  14   5   22.19    1.36   0
   4 -14   5   24.60    2.68   0
   5  14   5    4.52    4.52   0
   5 -14   5    0.00    4.05   0
   5 -15  -5   24.50    2.72   0
   5  15  -5   26.25    1.36   0
   4 -15  -5    4.09    1.36   0
   4  15  -5    5.42    1.35   0
   3 -15  -5   13.65    2.28   0
   3  15  -5   11.27    2.70   0
   2  15  -5   39.62    2.25   0
   2 -15  -5   44.13    2.27   0
   1  15  -5   24.35    2.26   0
   1 -15  -5   25.51    2.28   0
   0  15   5   23.28    2.28   0
   0  15  -5   18.53    2.26   0
   0 -15   5   25.23    2.25   0
   0 -15  -5   26.44    2.28   0
   1  15   5    4.56    1.37   0
   1 -15   5    3.60    1.35   0
   2  15   5   34.63    2.28   0
   2 -15   5   34.49    2.24   0
   3  15   5   18.18    2.73   0
   3 -15   5   18.80    2.69   0
   4 -15   5    8.07    1.35   0
   4  15   5    9.53    1.36   0
   5 -15   5    9.01    1.35   0
   5  15   5    9.07    1.36   0
   5 -16  -5    3.20    4.57   0
   5  16  -5    1.35    4.51   0
   4 -16  -5    0.00    4.11   0
   4  16  -5    0.00    4.05   0
   3  16  -5   41.34    2.70   0
   3 -16  -5   43.80    2.74   0
   2  16  -5   10.33    1.35   0
   2 -16  -5    6.39    1.37   0
   1  16  -5   14.82    2.69   0
   1 -16  -5   15.09    2.29   0
   0  16   5   23.82    2.75   0
   0  16  -5   17.56    2.70   0
   0 -16  -5   23.78    2.29   0
   0 -16   5   25.70    2.25   0
   1  16   5    3.66    3.66   0
   1 -16   5    0.00    3.60   0
   2 -16   5   21.58    2.70   0
   2  16   5   18.26    2.74   0
   3  16   5    2.73    4.10   0
   3 -16   5    2.69    4.04   0
   4 -16   5    9.89    1.35   0
   4  16   5    1.37    4.55   0
   4  17  -5    4.48    4.48   0
   4 -17  -5    0.00    4.58   0
   3  17  -5    5.82    1.34   0
   3 -17  -5    8.70    1.37   0
   2  17  -5   13.43    1.34   0
   2 -17  -5   13.76    1.38   0
   1  17  -5   50.17    2.69   0
   1 -17  -5   53.20    2.75   0
   0  17  -5    5.38    1.34   0
   0  17   5    0.00    5.52   0
   0 -17   5    2.69    1.34   0
   0 -17  -5    6.42    1.38   0
   1 -17   5   19.82    1.35   0
   1  17   5   17.89    1.38   0
   2  17   5   50.21    2.74   0
   2 -17   5   54.53    2.70   0
   3  17   5    1.37    1.37   0
   3 -17   5    1.35    4.50   0
   3 -18  -5    0.00    4.60   0
   3  18  -5    0.00    4.46   0
   2 -18  -5    0.00    4.60   0
   2  18  -5    0.00    4.46   0
   1  18  -5    0.00    4.02   0
   1 -18  -5    1.38    4.14   0
   0 -18  -5    2.75    4.13   0
   0  18   5    0.00    4.13   0
   0 -18   5    4.01    4.01   0
   0  18  -5    0.00    4.02   0
   1  18   5    0.00    4.11   0
   1 -18   5    0.00    5.37   0
   2 -18   5    5.85    1.35   0
   2  18   5    2.73    4.55   0
   1 -19  -5   16.48    1.37   0
   1  19  -5   10.24    1.34   0
   0 -19   5    3.10    4.43   0
   0  19  -5    3.12    1.34   0
   0 -19  -5    3.19    4.56   0
   0  19   5    3.19    1.37   0
   1 -19   5    5.78    1.33   0
   1  19   5    4.55    4.55   0
   8   0  -6    0.00    4.64   0
   7   0  -6   81.20    2.75   0
   6   0  -6   22.18    2.26   0
   5   0  -6   31.78    1.79   0
   4   0  -6  163.53    4.42   0
   3   0  -6   89.95    3.07   0
   2   0  -6  118.75    3.49   0
   1   0  -6    9.62    1.31   0
   0   0   6  773.07    9.60   0
   0   0  -6  735.20    9.60   0
   1   0   6   60.62    2.18   0
   2   0   6   59.52    2.19   0
   3   0   6  315.63    7.04   0
   4   0   6    2.66    3.55   0
   5   0   6   69.95    2.23   0
   6   0   6    0.00    3.57   0
   7   0   6   32.26    2.69   0
   8  -1  -6    0.00    4.64   0
   8   1  -6    0.00    1.40   0
   7   1  -6    0.00    3.67   0
   7  -1  -6    1.37    3.66   0
   6  -1  -6    0.00    3.16   0
   6   1  -6    0.91    0.91   0
   5   1  -6   13.46    1.79   0
   5  -1  -6   12.49    1.78   0
   4  -1  -6    3.53    1.76   0
   4   1  -6    0.00    3.54   0
   3  -1  -6    0.00    3.07   0
   3   1  -6    0.00    3.08   0
   2  -1  -6  181.90    4.80   0
   2   1  -6  181.43    5.68   0
   1   1  -6   53.69    1.75   0
   1  -1  -6   52.45    1.75   0
   0  -1  -6    0.00    2.62   0
   0   1   6    8.28    1.31   0
   0   1  -6    6.56    1.31   0
   0  -1   6    9.18    1.31   0
   1   1   6   48.03    2.18   0
   1  -1   6   48.00    1.31   0
   2  -1   6    0.00    3.06   0
   2   1   6    2.19    3.07   0
   3  -1   6    0.00    3.08   0
   3   1   6    1.76    2.21   0
   4  -1   6   46.86    1.77   0
   4   1   6   44.88    1.78   0
   5  -1   6   89.96    3.12   0
   5   1   6   91.37    3.12   0
   6   1   6    0.00    3.57   0
   6  -1   6    3.57    1.34   0
   7   1   6    6.72    1.34   0
   7  -1   6    8.06    1.34   0
   8  -2  -6    2.78    4.64   0
   8   2  -6    4.66    4.66   0
   7   2  -6   42.78    2.76   0
   7  -2  -6   40.25    2.74   0
   6   2  -6   26.80    2.27   0
   6  -2  -6   26.64    2.26   0
   5  -2  -6   30.69    1.78   0
   5   2  -6   31.90    1.80   0
   4  -2  -6   75.36    2.64   0
   4   2  -6   75.08    2.67   0
   3  -2  -6    0.00    3.06   0
   3   2  -6    0.00    1.32   0
   2  -2  -6   20.13    1.31   0
   2   2  -6   19.26    1.31   0
   1  -2  -6   36.66    1.31   0
   1   2  -6   36.22    1.31   0
   0  -2  -6  329.05    6.55   0
   0   2  -6  328.33    6.56   0
   0   2   6  331.06    6.53   0
   0  -2   6  339.92    6.55   0
   1  -2   6    2.19    2.62   0
   1   2   6    2.19    2.62   0
   2   2   6   14.51    1.32   0
   2  -2   6   15.30    1.31   0
   3  -2   6  161.49    5.70   0
   3   2   6  166.67    5.75   0
   4  -2   6   11.91    1.76   0
   4   2   6   10.68    1.78   0
   5  -2   6   32.00    2.22   0
   5   2   6   27.64    2.23   0
   6  -2   6    5.81    1.34   0
   6   2   6    4.92    1.34   0
   7  -2   6   17.48    1.34   0
   7   2   6   17.48    1.34   0
   8   3  -6    4.66    4.66   0
   8  -3  -6    4.63    4.63   0
   7  -3  -6    4.11    4.11   0
   7   3  -6    6.45    1.38   0
   6  -3  -6    2.25    0.90   0
   6   3  -6    0.00    3.19   0
   5  -3  -6   51.51    1.78   0
   5   3  -6   55.37    1.80   0
   4  -3  -6   34.33    1.76   0
   4   3  -6   34.77    1.78   0
   3  -3  -6   22.74    1.31   0
   3   3  -6   25.59    1.76   0
   2  -3  -6  267.36    6.13   0
   2   3  -6  278.40    6.58   0
   1  -3  -6   44.07    1.31   0
   1   3  -6   44.55    1.31   0
   0  -3   6   61.14    2.18   0
   0  -3  -6   61.65    2.19   0
   0   3   6   64.14    2.18   0
   0   3  -6   56.79    2.18   0
   1   3   6   20.17    1.32   0
   1  -3   6   21.44    1.31   0
   2  -3   6  101.96    3.06   0
   2   3   6  101.35    3.08   0
   3  -3   6    0.00    3.07   0
   3   3   6    3.11    0.89   0
   4  -3   6   48.95    1.76   0
   4   3   6   49.85    1.78   0
   5  -3   6  146.45    3.99   0
   5   3   6  132.92    4.01   0
   6  -3   6    2.23    3.57   0
   6   3   6    5.81    1.34   0
   7   3   6   50.65    2.69   0
   7  -3   6   54.67    2.69   0
   8  -4  -6   31.92    3.24   0
   8   4  -6   30.80    3.27   0
   7  -4  -6    0.00    1.37   0
   7   4  -6    2.77    1.39   0
   6   4  -6    0.00    4.56   0
   6  -4  -6    3.59    4.49   0
   5   4  -6   88.40    3.16   0
   5  -4  -6   90.05    3.11   0
   4  -4  -6    9.67    1.76   0
   4   4  -6    8.93    1.79   0
   3  -4  -6   26.75    1.75   0
   3   4  -6   24.76    1.77   0
   2  -4  -6    2.18    3.06   0
   2   4  -6    0.00    3.07   0
   1  -4  -6   93.88    2.62   0
   1   4  -6   96.25    2.62   0
   0   4   6   34.55    1.31   0
   0   4  -6   33.64    1.31   0
   0  -4  -6   34.16    1.31   0
   0  -4   6   34.96    1.31   0
   1  -4   6  131.30    3.50   0
   1   4   6  125.32    3.52   0
   2  -4   6   46.89    1.31   0
   2   4   6   47.70    1.32   0
   3   4   6   19.56    1.78   0
   3  -4   6   17.99    1.76   0
   4  -4   6   31.74    1.76   0
   4   4   6   33.41    1.78   0
   5   4   6    2.23    3.12   0
   5  -4   6    2.22    3.10   0
   6   4   6    0.00    3.58   0
   6  -4   6    0.00    3.57   0
   7   4   6    1.34    4.03   0
   7  -4   6    4.04    4.04   0
   8   5  -6    0.00    4.67   0
   8  -5  -6    0.00    1.39   0
   7   5  -6   18.95    2.77   0
   7  -5  -6   20.05    2.73   0
   6  -5  -6    1.34    3.59   0
   6   5  -6    2.28    3.66   0
   5  -5  -6   39.43    2.22   0
   5   5  -6   40.69    2.26   0
   4   5  -6   14.77    1.79   0
   4  -5  -6   13.62    1.76   0
   3  -5  -6    1.75    2.63   0
   3   5  -6    0.00    3.10   0
   2   5  -6  150.96    3.96   0
   2  -5  -6  148.22    3.94   0
   1   5  -6    8.76    1.31   0
   1  -5  -6    9.19    1.31   0
   0   5   6    5.70    1.32   0
   0   5  -6    6.56    1.31   0
   0  -5   6    6.57    1.31   0
   0  -5  -6    7.90    1.32   0
   1   5   6   58.63    2.20   0
   1  -5   6   56.91    2.19   0
   2   5   6   94.46    3.10   0
   2  -5   6  106.17    3.07   0
   3   5   6   16.47    1.78   0
   3  -5   6   16.27    1.76   0
   4  -5   6    3.09    3.97   0
   4   5   6    7.58    0.89   0
   5   5   6   63.40    2.23   0
   5  -5   6   68.27    2.22   0
   6   5   6    8.50    1.34   0
   6  -5   6    9.81    1.34   0
   7  -5   6    5.83    1.35   0
   7   5   6    4.04    4.04   0
   7   6  -6    2.78    4.16   0
   7  -6  -6    1.36    4.09   0
   6   6  -6   14.65    1.37   0
   6  -6  -6    9.40    1.34   0
   5  -6  -6   40.27    2.21   0
   5   6  -6   43.94    2.27   0
   4   6  -6    0.00    0.90   0
   4  -6  -6    0.00    2.64   0
   3   6  -6   24.92    1.78   0
   3  -6  -6   21.92    1.75   0
   2   6  -6    2.21    3.09   0
   2  -6  -6    1.75    3.06   0
   1  -6  -6  143.88    3.51   0
   1   6  -6  145.41    3.95   0
   0   6   6   23.33    1.32   0
   0  -6  -6   19.82    1.32   0
   0  -6   6   20.61    1.32   0
   0   6  -6   21.47    1.31   0
   1  -6   6  205.14    5.26   0
   1   6   6  198.04    5.30   0
   2   6   6  149.07    4.00   0
   2  -6   6  158.10    3.95   0
   3   6   6   85.54    2.67   0
   3  -6   6   91.58    2.64   0
   4  -6   6  168.59    3.97   0
   4   6   6  163.27    4.01   0
   5  -6   6    0.00    3.11   0
   5   6   6    0.00    3.57   0
   6   6   6    4.03    4.03   0
   6  -6   6    0.00    1.34   0
   7  -6   6    0.00    5.83   0
   7   6   6    0.00    1.35   0
   7   7  -6    6.95    1.39   0
   7  -7  -6    9.52    1.36   0
   6  -7  -6   15.65    2.24   0
   6   7  -6   15.13    2.29   0
   5   7  -6    4.54    0.91   0
   5  -7  -6    0.88    4.42   0
   4  -7  -6   28.63    1.76   0
   4   7  -6   27.44    1.80   0
   3  -7  -6  159.17    4.38   0
   3   7  -6  165.07    3.57   0
   2  -7  -6   19.29    1.75   0
   2   7  -6   19.91    1.77   0
   1   7  -6   58.12    1.76   0
   1  -7  -6   64.66    1.76   0
   0  -7  -6    2.21    3.09   0
   0  -7   6    0.88    1.76   0
   0   7   6    0.00    3.09   0
   0   7  -6    0.00    3.07   0
   1  -7   6   38.19    1.76   0
   1   7   6   33.73    1.78   0
   2   7   6   61.94    2.67   0
   2  -7   6   64.62    1.76   0
   3  -7   6   81.56    2.65   0
   3   7   6   80.29    2.68   0
   4   7   6    0.89    0.89   0
   4  -7   6    2.21    3.10   0
   5  -7   6    7.99    1.33   0
   5   7   6    2.24    1.34   0
   6  -7   6   74.59    2.68   0
   6   7   6   64.06    2.69   0
   7  -7   6    0.00    4.49   0
   7   7   6    0.00    4.49   0
   7  -8  -6    7.24    1.36   0
   7   8  -6    2.79    4.18   0
   6  -8  -6    0.00    3.57   0
   6   8  -6    6.43    1.38   0
   5   8  -6    1.36    3.64   0
   5  -8  -6    3.10    3.10   0
   4  -8  -6    0.88    0.88   0
   4   8  -6    0.00    3.16   0
   3   8  -6    1.79    3.58   0
   3  -8  -6    1.76    3.51   0
   2  -8  -6    0.00    3.52   0
   2   8  -6    1.78    0.89   0
   1  -8  -6   18.98    1.77   0
   1   8  -6   17.20    1.76   0
   0   8   6    0.00    2.66   0
   0   8  -6    0.88    3.08   0
   0  -8   6    0.00    3.08   0
   0  -8  -6    0.00    3.10   0
   1  -8   6   30.77    1.76   0
   1   8   6   32.97    1.78   0
   2  -8   6    5.28    1.76   0
   2   8   6    8.03    1.78   0
   3  -8   6    0.00    3.97   0
   3   8   6    0.00    4.02   0
   4   8   6   22.35    2.24   0
   4  -8   6   23.03    2.21   0
   5  -8   6    3.56    3.56   0
   5   8   6    0.00    3.58   0
   6  -8   6    0.00    4.03   0
   6   8   6    2.69    4.04   0
   7  -8   6    3.15    4.49   0
   7   8   6    1.35    1.35   0
   7   9  -6   10.69    1.39   0
   7  -9  -6   11.76    1.36   0
   6  -9  -6   30.79    2.68   0
   6   9  -6   29.47    2.76   0
   5   9  -6    2.28    1.37   0
   5  -9  -6    0.00    4.43   0
   4   9  -6   23.50    2.26   0
   4  -9  -6   22.92    2.20   0
   3  -9  -6  200.41    4.84   0
   3   9  -6  204.06    6.73   0
   2   9  -6    0.00    3.56   0
   2  -9  -6    1.77    3.53   0
   1   9  -6  172.46    4.42   0
   1  -9  -6  175.44    4.43   0
   0   9   6   27.16    1.78   0
   0   9  -6   26.88    1.76   0
   0  -9   6   27.32    1.76   0
   0  -9  -6   27.56    1.78   0
   1  -9   6   30.84    1.76   0
   1   9   6   29.49    1.79   0
   2   9   6   77.75    2.68   0
   2  -9   6   74.90    2.64   0
   3  -9   6   91.49    3.09   0
   3   9   6   91.65    3.13   0
   4  -9   6   26.18    2.22   0
   4   9   6   25.52    2.24   0
   5   9   6    2.69    3.59   0
   5  -9   6    2.23    3.57   0
   6  -9   6  152.18    4.03   0
   6   9   6  155.42    5.39   0
   7  10  -6    0.00    6.02   0
   7 -10  -6    0.00    5.87   0
   6  10  -6    5.54    1.38   0
   6 -10  -6    4.02    4.02   0
   5  10  -6   16.00    1.37   0
   5 -10  -6   16.84    1.33   0
   4 -10  -6    0.00    3.09   0
   4  10  -6    0.91    3.17   0
   3 -10  -6    2.21    3.09   0
   3  10  -6    0.00    3.15   0
   2  10  -6    0.00    0.89   0
   2 -10  -6    0.00    2.66   0
   1  10  -6   14.64    1.77   0
   1 -10  -6   15.56    1.78   0
   0 -10   6   11.93    1.77   0
   0  10   6   12.96    1.79   0
   0 -10  -6   12.94    1.78   0
   0  10  -6   13.69    1.77   0
   1  10   6   13.42    1.79   0
   1 -10   6   11.91    1.76   0
   2  10   6    3.13    4.03   0
   2 -10   6    6.62    0.88   0
   3 -10   6    3.98    0.89   0
   3  10   6    5.37    0.90   0
   4  10   6    1.35    3.59   0
   4 -10   6    6.67    1.33   0
   5  10   6    0.00    4.04   0
   5 -10   6    2.68    4.02   0
   6  10   6    0.00    4.50   0
   6 -10   6    0.00    4.04   0
   6  11  -6   28.95    2.76   0
   6 -11  -6   29.06    2.68   0
   5 -11  -6    1.33    3.55   0
   5  11  -6    0.00    4.13   0
   4  11  -6    0.00    4.55   0
   4 -11  -6    1.33    3.55   0
   3  11  -6   89.23    3.15   0
   3 -11  -6   85.23    3.11   0
   2  11  -6   23.75    2.24   0
   2 -11  -6   23.14    2.23   0
   1 -11  -6   39.26    1.78   0
   1  11  -6   37.41    1.78   0
   0  11  -6    3.99    0.89   0
   0  11   6    5.82    1.79   0
   0 -11   6    3.99    1.77   0
   0 -11  -6    5.82    0.90   0
   1 -11   6   44.65    1.77   0
   1  11   6   38.99    1.79   0
   2  11   6   64.14    2.24   0
   2 -11   6   67.23    2.21   0
   3  11   6   13.46    2.24   0
   3 -11   6   15.51    2.22   0
   4  11   6    1.35    3.59   0
   4 -11   6    0.00    4.90   0
   5 -11   6    8.05    1.34   0
   5  11   6    2.70    1.35   0
   6  11   6   43.18    3.15   0
   6 -11   6   53.14    3.15   0
   6  12  -6    9.16    1.37   0
   6 -12  -6   12.97    1.34   0
   5  12  -6   32.39    2.74   0
   5 -12  -6   31.61    2.67   0
   4 -12  -6    2.22    3.56   0
   4  12  -6    1.37    5.02   0
   3  12  -6   16.29    1.36   0
   3 -12  -6   13.38    2.23   0
   2  12  -6    0.00    3.14   0
   2 -12  -6    0.00    4.47   0
   1  12  -6  104.18    3.13   0
   1 -12  -6  110.64    4.03   0
   0  12  -6    9.33    0.89   0
   0 -12  -6    0.00    4.04   0
   0 -12   6    6.22    0.89   0
   0  12   6    8.53    0.90   0
   1  12   6   38.63    2.25   0
   1 -12   6   49.19    2.22   0
   2  12   6   41.35    2.25   0
   2 -12   6   47.88    2.22   0
   3  12   6   10.79    1.35   0
   3 -12   6   12.87    2.22   0
   4 -12   6   71.79    2.68   0
   4  12   6   60.30    2.70   0
   5 -12   6    0.00    4.03   0
   5  12   6    0.00    4.05   0
   5 -13  -6    1.34    4.02   0
   5  13  -6    2.73    4.09   0
   4 -13  -6   11.63    1.34   0
   4  13  -6   11.80    1.36   0
   3 -13  -6    0.00    3.58   0
   3  13  -6    1.36    1.36   0
   2  13  -6   37.00    2.26   0
   2 -13  -6   34.09    2.24   0
   1  13  -6    0.00    3.59   0
   1 -13  -6    0.00    3.15   0
   0 -13   6    3.12    3.12   0
   0 -13  -6    0.00    4.50   0
   0  13  -6    3.12    4.46   0
   0  13   6    3.15    4.50   0
   1  13   6   10.36    2.25   0
   1 -13   6   13.33    2.22   0
   2  13   6   35.58    2.25   0
   2 -13   6   34.64    2.22   0
   3 -13   6    1.33    3.56   0
   3  13   6    0.00    3.60   0
   4 -13   6    8.03    1.34   0
   4  13   6    6.76    1.35   0
   5 -13   6   17.51    1.35   0
   5  13   6   13.06    1.35   0
   5  14  -6    7.25    1.36   0
   5 -14  -6    8.53    1.35   0
   4 -14  -6    0.00    4.05   0
   4  14  -6    8.14    1.36   0
   3 -14  -6    1.35    1.35   0
   3  14  -6    0.00    4.97   0
   2 -14  -6    0.00    4.96   0
   2  14  -6    3.62    3.62   0
   1  14  -6   31.07    2.25   0
   1 -14  -6   30.71    2.26   0
   0  14   6    0.00    3.61   0
   0  14  -6    1.34    3.58   0
   0 -14  -6    0.00    4.51   0
   0 -14   6    2.24    1.34   0
   1 -14   6   23.62    2.23   0
   1  14   6   23.02    2.26   0
   2 -14   6    2.23    3.56   0
   2  14   6    3.61    3.61   0
   3  14   6    0.00    4.06   0
   3 -14   6    4.01    4.01   0
   4 -14   6   34.87    2.68   0
   4  14   6   32.95    2.71   0
   4  15  -6    4.51    5.86   0
   4 -15  -6   11.29    1.35   0
   3 -15  -6    0.00    4.07   0
   3  15  -6    1.35    4.05   0
   2  15  -6   65.37    2.71   0
   2 -15  -6   76.03    2.72   0
   1 -15  -6   19.03    2.72   0
   1  15  -6   18.97    1.36   0
   0 -15  -6    0.00    3.62   0
   0  15  -6    0.00    3.60   0
   0 -15   6    0.00    3.59   0
   0  15   6    1.36    3.62   0
   1 -15   6    7.60    1.34   0
   1  15   6    7.70    1.36   0
   2  15   6    4.07    1.36   0
   2 -15   6    0.00    1.34   0
   3  15   6    0.00    4.07   0
   3 -15   6    0.00    4.02   0
   4 -15   6    4.48    4.48   0
   4  15   6    5.87    1.35   0
   4  16  -6   22.47    3.15   0
   4 -16  -6   27.23    3.18   0
   3 -16  -6    2.72    5.90   0
   3  16  -6   11.68    1.35   0
   2 -16  -6    2.73    4.09   0
   2  16  -6    0.00    4.04   0
   1  16  -6   10.80    1.35   0
   1 -16  -6   14.53    1.36   0
   0  16   6   42.25    2.73   0
   0  16  -6   33.83    2.71   0
   0 -16   6   40.92    2.70   0
   0 -16  -6   41.28    2.72   0
   1 -16   6    6.73    1.35   0
   1  16   6    0.00    4.08   0
   2 -16   6    9.85    1.34   0
   2  16   6   12.69    1.36   0
   3 -16   6   28.68    2.69   0
   3  16   6   25.33    3.17   0
   3 -17  -6    0.00    4.56   0
   3  17  -6    0.00    4.48   0
   2  17  -6    8.51    1.34   0
   2 -17  -6    5.93    1.37   0
   1  17  -6    5.82    1.34   0
   1 -17  -6    0.00    5.92   0
   0 -17   6    1.35    4.05   0
   0 -17  -6    2.73    4.09   0
   0  17  -6    0.00    1.35   0
   0  17   6    1.37    4.10   0
   1  17   6    1.37    4.55   0
   1 -17   6    1.35    4.50   0
   2 -17   6    1.35    4.49   0
   2  17   6    1.36    4.55   0
   1 -18  -6    4.57    1.37   0
   1  18  -6    0.00    4.47   0
   0 -18   6   32.63    3.13   0
   0 -18  -6   33.30    3.19   0
   0  18   6   29.32    3.21   0
   0  18  -6   31.30    3.13   0
   1 -18   6    0.00    4.49   0
   1  18   6    1.37    4.57   0
   7   0  -7    0.00    4.10   0
   6   0  -7    0.00    3.60   0
   5   0  -7    0.00    3.11   0
   4   0  -7    0.00    3.09   0
   3   0  -7    0.88    0.88   0
   2   0  -7    0.87    3.05   0
   1   0  -7    0.00    3.06   0
   0   0   7    0.00    3.05   0
   0   0  -7    0.00    3.05   0
   1   0   7    0.00    3.05   0
   2   0   7    1.75    2.62   0
   3   0   7    0.00    3.52   0
   4   0   7    0.00    3.09   0
   5   0   7    1.33    3.55   0
   6   0   7    0.00    4.02   0
   7   0   7    0.00    4.48   0
   7  -1  -7    0.00    4.09   0
   7   1  -7    0.00    4.11   0
   6  -1  -7   20.63    2.24   0
   6   1  -7   22.07    2.25   0
   5   1  -7   24.93    2.23   0
   5  -1  -7   30.16    2.22   0
   4   1  -7   56.92    1.76   0
   4  -1  -7   53.26    1.76   0
   3   1  -7   15.79    1.75   0
   3  -1  -7   14.87    1.75   0
   2   1  -7   52.83    1.75   0
   2  -1  -7   55.02    1.75   0
   1   1  -7   85.12    3.06   0
   1  -1  -7   93.03    3.06   0
   0  -1  -7    0.00    3.05   0
   0   1  -7    0.00    3.06   0
   0   1   7    0.00    3.04   0
   0  -1   7    1.75    3.06   0
   1   1   7  278.27    6.98   0
   1  -1   7  270.89    7.40   0
   2  -1   7   17.91    1.75   0
   2   1   7   16.20    1.75   0
   3  -1   7   20.62    1.75   0
   3   1   7   22.01    1.76   0
   4  -1   7   67.98    2.21   0
   4   1   7   66.77    2.21   0
   5  -1   7   53.17    2.22   0
   5   1   7   52.01    2.22   0
   6  -1   7    2.67    4.01   0
   6   1   7    0.00    4.02   0
   7  -1   7    5.82    1.34   0
   7   1   7    8.96    1.34   0
   7  -2  -7    1.36    4.08   0
   7   2  -7    4.11    1.37   0
   6  -2  -7   18.36    2.24   0
   6   2  -7   20.76    2.26   0
   5   2  -7    0.89    0.89   0
   5  -2  -7    5.32    0.89   0
   4   2  -7   60.99    1.77   0
   4  -2  -7   59.80    1.76   0
   3   2  -7   72.02    2.63   0
   3  -2  -7   79.09    2.62   0
   2  -2  -7   10.06    1.75   0
   2   2  -7   10.49    1.75   0
   1  -2  -7   43.62    1.74   0
   1   2  -7   44.04    1.74   0
   0   2   7    0.00    3.05   0
   0   2  -7    2.19    1.75   0
   0  -2  -7    0.00    3.05   0
   0  -2   7    0.00    3.06   0
   1  -2   7    0.00    3.06   0
   1   2   7    0.87    3.06   0
   2  -2   7    0.87    3.49   0
   2   2   7    3.51    3.51   0
   3  -2   7  100.37    3.51   0
   3   2   7  100.47    3.53   0
   4  -2   7   52.45    2.20   0
   4   2   7   51.80    2.21   0
   5  -2   7   26.59    2.22   0
   5   2   7   30.28    2.23   0
   6   2   7   32.62    2.68   0
   6  -2   7   30.25    2.67   0
   7   2   7    7.16    1.34   0
   7  -2   7    4.48    4.48   0
   7  -3  -7   12.68    1.36   0
   7   3  -7   11.43    1.37   0
   6  -3  -7    2.68    1.34   0
   6   3  -7    3.62    1.36   0
   5  -3  -7    6.64    0.89   0
   5   3  -7    3.13    4.47   0
   4  -3  -7   48.73    1.76   0
   4   3  -7   49.61    1.77   0
   3   3  -7   18.91    1.76   0
   3  -3  -7   19.70    1.75   0
   2  -3  -7    7.43    1.75   0
   2   3  -7    6.57    1.75   0
   1  -3  -7    0.00    3.05   0
   1   3  -7    0.00    3.06   0
   0  -3  -7   63.75    2.18   0
   0   3  -7   64.22    2.62   0
   0  -3   7   70.32    2.18   0
   0   3   7   68.84    2.61   0
   1  -3   7   92.79    3.06   0
   1   3   7   91.42    3.50   0
   2   3   7    5.28    0.88   0
   2  -3   7    5.24    1.75   0
   3  -3   7    1.75    2.63   0
   3   3   7    0.00    2.65   0
   4  -3   7   37.45    2.20   0
   4   3   7   39.92    2.22   0
   5  -3   7   32.83    2.22   0
   5   3   7   28.09    2.23   0
   6  -3   7   10.68    1.33   0
   6   3   7   10.72    1.34   0
   7   3   7    4.48    4.48   0
   7  -3   7    0.00    4.47   0
   7   4  -7    0.00    4.12   0
   7  -4  -7    0.00    5.88   0
   6   4  -7   34.42    2.72   0
   6  -4  -7   32.62    2.68   0
   5   4  -7    1.34    3.58   0
   5  -4  -7    0.00    3.54   0
   4   4  -7   78.14    3.11   0
   4  -4  -7   79.44    3.07   0
   3  -4  -7   63.53    1.75   0
   3   4  -7   62.99    1.76   0
   2   4  -7    2.63    0.88   0
   2  -4  -7    0.87    3.50   0
   1   4  -7   65.56    2.62   0
   1  -4  -7   60.65    1.75   0
   0   4   7    3.93    1.75   0
   0  -4   7    3.06    1.75   0
   0   4  -7    2.62    3.49   0
   0  -4  -7    4.81    1.75   0
   1  -4   7    5.69    1.75   0
   1   4   7    2.63    3.51   0
   2  -4   7    4.38    1.75   0
   2   4   7    1.76    3.52   0
   3   4   7  148.15    3.98   0
   3  -4   7  141.65    3.95   0
   4  -4   7   25.54    2.20   0
   4   4   7   27.12    2.22   0
   5   4   7   22.74    2.23   0
   5  -4   7   21.28    2.22   0
   6  -4   7   44.07    2.67   0
   6   4   7   44.66    2.68   0
   7   5  -7   25.22    2.75   0
   7  -5  -7   23.04    1.36   0
   6  -5  -7    1.34    4.02   0
   6   5  -7    0.00    4.08   0
   5   5  -7    0.00    3.59   0
   5  -5  -7    0.00    4.42   0
   4  -5  -7   40.86    2.20   0
   4   5  -7   41.36    2.22   0
   3  -5  -7   26.29    1.75   0
   3   5  -7   30.46    1.77   0
   2  -5  -7    8.74    1.75   0
   2   5  -7    7.90    1.76   0
   1  -5  -7   32.78    1.75   0
   1   5  -7   30.63    1.75   0
   0  -5   7  228.89    5.69   0
   0   5   7  221.04    6.13   0
   0   5  -7  214.67    6.12   0
   0  -5  -7  204.64    5.70   0
   1  -5   7    2.63    2.63   0
   1   5   7    0.00    0.88   0
   2   5   7  110.70    3.53   0
   2  -5   7  114.10    3.51   0
   3   5   7  130.76    3.99   0
   3  -5   7  144.02    3.95   0
   4  -5   7    5.29    0.88   0
   4   5   7    3.12    3.12   0
   5   5   7    3.57    1.34   0
   5  -5   7    2.21    3.54   0
   6   5   7    5.36    1.34   0
   6  -5   7    0.00    4.01   0
   7   6  -7    5.97    1.38   0
   7  -6  -7    0.00    5.87   0
   6   6  -7   24.09    2.73   0
   6  -6  -7   23.18    1.34   0
   5   6  -7   24.77    2.25   0
   5  -6  -7   25.62    2.21   0
   4  -6  -7    0.88    0.88   0
   4   6  -7    0.00    3.12   0
   3  -6  -7    0.00    0.88   0
   3   6  -7    1.77    3.10   0
   2  -6  -7   62.99    1.75   0
   2   6  -7   66.88    1.76   0
   1  -6  -7  104.69    3.50   0
   1   6  -7  106.14    3.51   0
   0   6  -7    4.38    1.75   0
   0  -6   7    8.76    1.75   0
   0  -6  -7    6.15    1.76   0
   0   6   7    7.02    1.76   0
   1  -6   7    7.01    1.75   0
   1   6   7    2.64    3.53   0
   2  -6   7  177.86    4.83   0
   2   6   7  177.34    4.86   0
   3   6   7   34.22    2.22   0
   3  -6   7   32.16    2.20   0
   4  -6   7    2.20    3.53   0
   4   6   7    0.00    4.46   0
   5  -6   7    2.66    1.33   0
   5   6   7    3.57    1.34   0
   6   6   7   16.97    2.68   0
   6  -6   7   23.64    2.68   0
   7   7  -7   12.42    1.38   0
   7  -7  -7   11.74    1.35   0
   6   7  -7    0.00    4.10   0
   6  -7  -7    1.34    4.01   0
   5   7  -7    3.61    3.61   0
   5  -7  -7    1.33    3.54   0
   4  -7  -7   12.76    0.88   0
   4   7  -7    9.83    2.23   0
   3  -7  -7   25.88    2.19   0
   3   7  -7   24.38    2.22   0
   2   7  -7   39.68    1.76   0
   2  -7  -7   36.36    1.75   0
   1  -7  -7   33.36    1.76   0
   1   7  -7   35.60    1.76   0
   0   7   7   49.29    1.76   0
   0   7  -7   48.26    1.76   0
   0  -7  -7   51.53    1.76   0
   0  -7   7   53.07    1.75   0
   1  -7   7   13.61    1.76   0
   1   7   7   15.01    1.77   0
   2  -7   7   43.51    1.76   0
   2   7   7   42.58    1.77   0
   3   7   7    0.00    3.12   0
   3  -7   7    3.09    3.97   0
   4   7   7    3.57    3.57   0
   4  -7   7    2.21    1.33   0
   5   7   7    2.68    4.02   0
   5  -7   7    3.99    3.99   0
   6   7   7   12.96    1.34   0
   6  -7   7   12.95    1.34   0
   6   8  -7    0.00    4.10   0
   6  -8  -7    1.34    1.34   0
   5   8  -7   45.20    2.71   0
   5  -8  -7   46.40    2.65   0
   4   8  -7    1.35    3.59   0
   4  -8  -7    0.00    3.52   0
   3  -8  -7   11.42    2.20   0
   3   8  -7   12.44    0.89   0
   2  -8  -7  210.82    6.59   0
   2   8  -7  220.96    7.07   0
   1  -8  -7    6.60    0.88   0
   1   8  -7    0.00    3.96   0
   0  -8  -7   12.36    1.77   0
   0   8  -7   13.18    1.76   0
   0  -8   7   14.93    1.76   0
   0   8   7   10.59    1.76   0
   1   8   7    3.10    3.10   0
   1  -8   7    1.76    3.08   0
   2  -8   7   62.47    2.20   0
   2   8   7   60.49    2.22   0
   3  -8   7   11.92    0.88   0
   3   8   7   13.38    0.89   0
   4  -8   7   97.58    3.55   0
   4   8   7   89.66    2.23   0
   5  -8   7   49.29    2.66   0
   5   8   7   47.32    2.68   0
   6   8   7    1.34    4.47   0
   6  -8   7    1.34    4.47   0
   6   9  -7    1.37    4.57   0
   6  -9  -7    5.79    1.34   0
   5  -9  -7    2.66    1.33   0
   5   9  -7    4.08    1.36   0
   4   9  -7    0.00    4.94   0
   4  -9  -7    0.00    4.85   0
   3  -9  -7    3.08    3.08   0
   3   9  -7    0.00    4.46   0
   2   9  -7    0.00    3.99   0
   2  -9  -7    0.00    3.97   0
   1   9  -7    2.21    3.09   0
   1  -9  -7    0.00    3.09   0
   0  -9  -7    0.00    3.99   0
   0   9   7    0.00    3.10   0
   0  -9   7    0.00    3.08   0
   0   9  -7    0.00    3.96   0
   1   9   7    4.00    0.89   0
   1  -9   7    4.84    0.88   0
   2   9   7    3.12    0.89   0
   2  -9   7    0.00    3.08   0
   3  -9   7   38.01    2.21   0
   3   9   7   32.14    2.23   0
   4  -9   7    2.66    3.55   0
   4   9   7    2.68    1.34   0
   5   9   7    2.68    1.34   0
   5  -9   7    0.00    4.01   0
   6  -9   7    8.94    1.34   0
   6   9   7    8.95    1.34   0
   6  10  -7    1.37    1.37   0
   6 -10  -7    0.00    5.79   0
   5  10  -7   38.11    2.72   0
   5 -10  -7   38.12    2.66   0
   4 -10  -7    3.53    1.32   0
   4  10  -7    1.35    3.60   0
   3  10  -7    6.71    1.34   0
   3 -10  -7    7.94    1.32   0
   2  10  -7  121.22    4.44   0
   2 -10  -7  113.98    4.42   0
   1  10  -7   25.20    2.21   0
   1 -10  -7   28.35    2.21   0
   0  10  -7    3.09    3.09   0
   0  10   7    3.11    0.89   0
   0 -10  -7    4.00    0.89   0
   0 -10   7    5.29    0.88   0
   1 -10   7    8.37    0.88   0
   1  10   7    5.35    0.89   0
   2 -10   7   66.19    2.21   0
   2  10   7   60.77    2.23   0
   3  10   7    1.34    4.92   0
   3 -10   7    2.21    3.54   0
   4  10   7   51.41    2.68   0
   4 -10   7   57.30    2.67   0
   5  10   7   38.04    2.69   0
   5 -10   7   34.89    2.68   0
   5  11  -7    0.00    4.09   0
   5 -11  -7    2.66    1.33   0
   4  11  -7    6.32    1.35   0
   4 -11  -7    0.00    4.87   0
   3  11  -7   17.94    2.24   0
   3 -11  -7   22.58    2.21   0
   2 -11  -7   22.60    2.22   0
   2  11  -7   20.49    2.23   0
   1  11  -7   15.51    2.22   0
   1 -11  -7   16.45    2.22   0
   0  11   7   55.18    2.22   0
   0 -11   7   62.32    2.21   0
   0 -11  -7   61.93    2.23   0
   0  11  -7   58.38    2.21   0
   1  11   7   36.21    2.24   0
   1 -11   7   37.98    2.21   0
   2  11   7   33.12    2.24   0
   2 -11   7   33.60    2.21   0
   3  11   7    3.58    1.34   0
   3 -11   7    3.55    3.55   0
   4 -11   7    0.00    4.00   0
   4  11   7    0.00    4.03   0
   5 -11   7    0.00    5.82   0
   5  11   7    0.00    4.48   0
   5  12  -7    7.31    1.37   0
   5 -12  -7    2.67    1.34   0
   4 -12  -7    0.00    4.00   0
   4  12  -7    0.00    4.08   0
   3  12  -7    0.00    3.60   0
   3 -12  -7    0.00    3.55   0
   2  12  -7   15.64    2.23   0
   2 -12  -7   16.92    2.23   0
   1 -12  -7   40.58    2.23   0
   1  12  -7   43.10    2.22   0
   0  12   7    0.00    3.57   0
   0 -12   7    5.76    1.33   0
   0 -12  -7    0.00    4.47   0
   0  12  -7    2.22    3.55   0
   1 -12   7    0.00    4.87   0
   1  12   7    2.24    3.59   0
   2  12   7   18.83    2.69   0
   2 -12   7   20.83    2.22   0
   3 -12   7   25.75    2.66   0
   3  12   7   25.10    2.69   0
   4  12   7    1.34    1.34   0
   4 -12   7    0.00    1.34   0
   5 -13  -7    4.47    4.47   0
   5  13  -7    0.00    4.54   0
   4 -13  -7   12.48    1.34   0
   4  13  -7    8.64    1.36   0
   3 -13  -7    0.00    4.01   0
   3  13  -7    0.00    4.06   0
   2  13  -7    0.00    4.03   0
   2 -13  -7    1.34    1.34   0
   1 -13  -7    9.84    1.34   0
   1  13  -7    7.58    1.34   0
   0  13  -7   34.66    2.67   0
   0 -13  -7   38.96    2.24   0
   0  13   7   42.16    2.69   0
   0 -13   7   37.76    2.22   0
   1 -13   7    0.00    4.88   0
   1  13   7    0.00    3.59   0
   2 -13   7   20.42    2.66   0
   2  13   7   26.04    1.35   0
   3  13   7   12.57    1.35   0
   3 -13   7   12.01    1.33   0
   4  13   7    3.14    1.35   0
   4 -13   7    1.34    4.46   0
   4 -14  -7   23.29    3.14   0
   4  14  -7   25.35    3.17   0
   3  14  -7   28.09    2.72   0
   3 -14  -7   29.12    2.69   0
   2  14  -7    0.00    4.05   0
   2 -14  -7    4.03    4.03   0
   1 -14  -7   27.36    2.69   0
   1  14  -7   26.37    2.68   0
   0 -14  -7    0.00    4.04   0
   0  14   7    0.00    4.05   0
   0  14  -7    0.00    4.01   0
   0 -14   7    0.00    4.01   0
   1  14   7   13.49    2.70   0
   1 -14   7   16.90    1.33   0
   2  14   7    0.00    4.05   0
   2 -14   7    2.67    1.33   0
   3  14   7   26.08    2.70   0
   3 -14   7   29.86    2.67   0
   3 -15  -7   26.08    2.70   0
   3  15  -7   27.95    1.35   0
   2  15  -7    4.07    1.36   0
   2 -15  -7    0.00    4.05   0
   1  15  -7    0.00    4.04   0
   1 -15  -7    1.35    4.05   0
   0 -15  -7   14.86    1.35   0
   0  15  -7   11.17    1.34   0
   0  15   7   15.35    1.35   0
   0 -15   7   19.22    1.34   0
   1 -15   7   15.16    1.34   0
   1  15   7   15.32    1.35   0
   2  15   7    1.35    4.50   0
   2 -15   7    0.00    4.46   0
   3  15   7    0.00    4.50   0
   3 -15   7    0.00    5.81   0
   2  16  -7    3.15    1.35   0
   2 -16  -7    0.00    1.35   0
   1  16  -7    0.00    1.35   0
   1 -16  -7    4.51    4.51   0
   0 -16   7    0.00    4.48   0
   0  16   7    0.00    4.52   0
   0  16  -7    3.15    4.49   0
   0 -16  -7    0.00    5.87   0
   1  16   7    0.00    4.52   0
   1 -16   7    0.00    4.47   0
   2  16   7    4.51    4.51   0
   2 -16   7    0.00    4.47   0
   7   0  -8   27.58    3.16   0
   6   0  -8    1.34    1.34   0
   5   0  -8    6.20    1.33   0
   4   0  -8    3.52    1.32   0
   3   0  -8  300.76    8.31   0
   2   0  -8   20.09    1.75   0
   1   0  -8   51.06    1.75   0
   0   0  -8  150.95    3.49   0
   0   0   8  161.95    4.79   0
   1   0   8    0.00    3.92   0
   2   0   8  195.62    4.80   0
   3   0   8    4.39    0.88   0
   4   0   8   76.35    2.21   0
   5   0   8   18.16    2.66   0
   6   0   8   49.32    3.11   0
   7   1  -8    1.36    4.53   0
   7  -1  -8    1.35    4.51   0
   6  -1  -8    1.34    4.02   0
   6   1  -8    0.00    4.03   0
   5  -1  -8   13.27    1.33   0
   5   1  -8   14.64    1.33   0
   4  -1  -8    2.20    3.51   0
   4   1  -8    1.32    3.52   0
   3   1  -8    0.00    3.06   0
   3  -1  -8    0.00    3.94   0
   2  -1  -8    9.60    1.75   0
   2   1  -8    7.86    1.75   0
   1   1  -8    0.87    3.93   0
   1  -1  -8    1.75    3.93   0
   0  -1   8    1.74    2.62   0
   0  -1  -8    0.87    3.92   0
   0   1   8    0.00    3.48   0
   0   1  -8    0.00    3.49   0
   1   1   8    0.00    3.92   0
   1  -1   8    0.00    3.92   0
   2  -1   8    9.16    2.18   0
   2   1   8   10.93    2.19   0
   3  -1   8   10.96    0.88   0
   3   1   8    6.59    0.88   0
   4  -1   8   34.38    2.20   0
   4   1   8   33.99    2.21   0
   5  -1   8   12.84    1.33   0
   5   1   8   12.85    1.33   0
   6  -1   8    0.00    4.44   0
   6   1   8    3.11    1.33   0
   6  -2  -8    0.00    4.02   0
   6   2  -8    1.34    4.03   0
   5  -2  -8    0.00    3.54   0
   5   2  -8    2.22    3.55   0
   4  -2  -8    6.58    1.32   0
   4   2  -8    4.41    1.32   0
   3   2  -8   50.85    2.19   0
   3  -2  -8   49.00    2.19   0
   2   2  -8    7.86    1.75   0
   2  -2  -8    7.85    0.87   0
   1   2  -8   15.72    1.75   0
   1  -2  -8   17.88    1.74   0
   0  -2  -8   17.88    1.74   0
   0   2  -8   16.60    1.75   0
   0  -2   8   16.59    1.75   0
   0   2   8   17.83    1.74   0
   1  -2   8   35.32    1.74   0
   1   2   8   36.19    1.74   0
   2   2   8   99.00    3.07   0
   2  -2   8  100.82    3.06   0
   3  -2   8    2.19    3.07   0
   3   2   8    0.88    3.08   0
   4   2   8   11.93    1.33   0
   4  -2   8    9.25    1.32   0
   5  -2   8   18.16    1.33   0
   5   2   8   20.83    1.33   0
   6  -2   8   40.90    3.11   0
   6   2   8   37.80    3.11   0
   6   3  -8    1.35    4.04   0
   6  -3  -8    5.35    1.34   0
   5  -3  -8   58.71    2.65   0
   5   3  -8   64.08    2.67   0
   4   3  -8   22.52    2.21   0
   4  -3  -8   23.26    2.19   0
   3   3  -8   33.36    2.19   0
   3  -3  -8   35.86    2.19   0
   2   3  -8   21.86    2.19   0
   2  -3  -8   22.28    1.75   0
   1   3  -8   16.15    1.75   0
   1  -3  -8   13.95    1.74   0
   0  -3   8    0.87    3.93   0
   0  -3  -8    0.87    0.87   0
   0   3  -8    1.75    0.87   0
   0   3   8    0.87    3.92   0
   1  -3   8   17.47    1.75   0
   1   3   8   16.60    1.75   0
   2   3   8   69.31    2.19   0
   2  -3   8   72.52    2.18   0
   3   3   8   11.89    0.88   0
   3  -3   8   11.83    0.88   0
   4  -3   8   68.62    2.20   0
   4   3   8   63.22    2.21   0
   5  -3   8   15.95    1.33   0
   5   3   8   11.97    1.33   0
   6  -3   8    5.78    1.33   0
   6   3   8    4.45    4.45   0
   6  -4  -8   12.46    1.34   0
   6   4  -8    9.89    1.35   0
   5  -4  -8    0.00    3.53   0
   5   4  -8    0.00    4.01   0
   4  -4  -8   10.10    1.32   0
   4   4  -8    7.96    1.33   0
   3   4  -8   17.15    2.20   0
   3  -4  -8   20.11    2.19   0
   2  -4  -8   43.69    2.18   0
   2   4  -8   43.34    2.19   0
   1   4  -8   11.79    1.75   0
   1  -4  -8   14.40    1.75   0
   0  -4  -8    0.00    3.93   0
   0   4   8    0.00    3.92   0
   0   4  -8    0.87    3.06   0
   0  -4   8    0.00    0.87   0
   1   4   8   81.42    3.06   0
   1  -4   8   77.03    3.06   0
   2   4   8   16.69    2.20   0
   2  -4   8   11.37    2.19   0
   3   4   8    2.21    3.53   0
   3  -4   8    0.00    3.51   0
   4  -4   8    2.20    1.32   0
   4   4   8    2.66    3.54   0
   5  -4   8   33.22    2.66   0
   5   4   8   31.07    2.66   0
   6  -4   8    0.00    4.45   0
   6   4   8    0.00    4.46   0
   6  -5  -8    0.00    4.00   0
   6   5  -8    0.00    4.50   0
   5  -5  -8   46.80    2.65   0
   5   5  -8   47.76    2.68   0
   4  -5  -8    0.00    3.51   0
   4   5  -8    0.00    3.54   0
   3  -5  -8    4.38    0.88   0
   3   5  -8    5.28    0.88   0
   2   5  -8    8.33    0.88   0
   2  -5  -8    6.12    0.87   0
   1  -5  -8   68.15    2.18   0
   1   5  -8   67.78    2.19   0
   0   5   8   17.04    2.18   0
   0   5  -8   13.99    2.19   0
   0  -5  -8   14.00    2.19   0
   0  -5   8   16.63    2.19   0
   1   5   8    0.00    3.07   0
   1  -5   8    0.88    0.88   0
   2   5   8   72.59    2.20   0
   2  -5   8   78.47    2.19   0
   3   5   8    4.42    4.42   0
   3  -5   8    2.19    3.51   0
   4   5   8   26.14    2.66   0
   4  -5   8   26.86    2.64   0
   5  -5   8    5.31    1.33   0
   5   5   8    0.00    4.00   0
   6  -6  -8    5.78    1.33   0
   6   6  -8    7.22    1.35   0
   5   6  -8    1.34    4.02   0
   5  -6  -8    1.32    3.97   0
   4  -6  -8   23.70    2.19   0
   4   6  -8   23.96    2.22   0
   3   6  -8    0.00    3.53   0
   3  -6  -8    0.00    3.51   0
   2   6  -8   43.48    2.20   0
   2  -6  -8   42.86    2.19   0
   1   6  -8   38.13    2.19   0
   1  -6  -8   38.52    2.19   0
   0   6   8   27.60    2.19   0
   0  -6   8   27.16    2.19   0
   0   6  -8   26.69    2.19   0
   0  -6  -8   28.51    2.19   0
   1  -6   8  101.26    3.07   0
   1   6   8   93.15    3.08   0
   2  -6   8    7.47    0.88   0
   2   6   8    5.29    0.88   0
   3   6   8   12.83    2.21   0
   3  -6   8   16.27    1.32   0
   4  -6   8    0.00    3.97   0
   4   6   8    2.66    1.33   0
   5   6   8   20.91    1.33   0
   5  -6   8   20.81    1.33   0
   6  -7  -8   14.68    1.33   0
   6   7  -8   11.75    3.16   0
   5   7  -8    0.00    5.38   0
   5  -7  -8    3.97    5.30   0
   4   7  -8   39.56    2.67   0
   4  -7  -8   36.48    2.64   0
   3   7  -8    1.33    3.54   0
   3  -7  -8    2.19    1.32   0
   2   7  -8    4.40    0.88   0
   2  -7  -8    6.57    0.88   0
   1  -7  -8   53.49    2.19   0
   1   7  -8   51.80    2.19   0
   0   7  -8   34.64    2.19   0
   0  -7  -8   34.28    2.20   0
   0  -7   8   38.58    2.19   0
   0   7   8   33.79    2.19   0
   1  -7   8   18.00    2.19   0
   1   7   8   14.97    2.20   0
   2   7   8    0.00    4.42   0
   2  -7   8    0.00    4.39   0
   3   7   8   81.93    2.21   0
   3  -7   8   78.50    2.21   0
   4  -7   8    0.00    3.98   0
   4   7   8    0.00    4.00   0
   5  -7   8    7.09    1.33   0
   5   7   8    5.79    1.34   0
   6  -8  -8    0.00    5.78   0
   6   8  -8    4.53    4.53   0
   5   8  -8    2.69    4.04   0
   5  -8  -8    0.00    3.97   0
   4   8  -8    6.24    1.34   0
   4  -8  -8    4.85    1.32   0
   3   8  -8    0.00    3.54   0
   3  -8  -8    2.20    3.51   0
   2  -8  -8   14.48    2.19   0
   2   8  -8   13.67    1.32   0
   1   8  -8    9.67    0.88   0
   1  -8  -8   10.98    2.20   0
   0  -8   8    0.00    3.07   0
   0   8  -8    3.07    3.07   0
   0   8   8    4.40    0.88   0
   0  -8  -8    0.88    3.08   0
   1   8   8   15.44    2.21   0
   1  -8   8   17.58    2.20   0
   2   8   8    0.00    4.87   0
   2  -8   8    0.00    3.52   0
   3  -8   8    2.65    3.53   0
   3   8   8    0.00    4.88   0
   4  -8   8    2.66    1.33   0
   4   8   8    0.00    4.00   0
   5   8   8    4.46    4.46   0
   5  -8   8    4.44    1.33   0
   5   9  -8    4.50    4.50   0
   5  -9  -8    1.33    1.33   0
   4  -9  -8   48.08    2.65   0
   4   9  -8   48.68    2.68   0
   3   9  -8    7.55    1.33   0
   3  -9  -8    9.67    1.32   0
   2  -9  -8    2.20    3.52   0
   2   9  -8    3.53    1.33   0
   1  -9  -8   64.29    2.20   0
   1   9  -8   65.19    2.20   0
   0  -9  -8   30.45    2.21   0
   0   9   8   27.34    2.21   0
   0  -9   8   32.54    2.20   0
   0   9  -8   30.79    2.20   0
   1  -9   8    9.24    1.32   0
   1   9   8   11.50    1.33   0
   2   9   8    2.22    3.55   0
   2  -9   8    1.32    3.52   0
   3  -9   8  116.66    3.98   0
   3   9   8  114.57    4.00   0
   4  -9   8    0.00    4.00   0
   4   9   8    0.00    4.01   0
   5   9   8   15.18    1.34   0
   5  -9   8   14.70    1.34   0
   5  10  -8    0.00    4.51   0
   5 -10  -8    0.00    4.44   0
   4 -10  -8    0.00    3.98   0
   4  10  -8    2.69    4.03   0
   3 -10  -8    1.32    3.97   0
   3  10  -8    0.00    4.00   0
   2 -10  -8    6.17    1.32   0
   2  10  -8    9.74    1.33   0
   1 -10  -8    5.74    1.32   0
   1  10  -8    5.74    1.32   0
   0  10   8   11.94    2.21   0
   0  10  -8   14.10    1.32   0
   0 -10  -8   15.49    1.33   0
   0 -10   8   18.95    1.32   0
   1  10   8   11.97    1.33   0
   1 -10   8    9.69    1.32   0
   2 -10   8    1.32    3.53   0
   2  10   8    3.99    1.33   0
   3  10   8    2.67    1.33   0
   3 -10   8    0.00    3.98   0
   4  10   8    2.68    4.46   0
   4 -10   8    0.00    4.45   0
   4 -11  -8   19.48    2.66   0
   4  11  -8   19.74    2.69   0
   3  11  -8    0.00    4.01   0
   3 -11  -8    0.00    3.98   0
   2 -11  -8   14.15    1.33   0
   2  11  -8   11.54    1.33   0
   1  11  -8   34.94    2.65   0
   1 -11  -8   29.67    2.66   0
   0 -11  -8   17.31    2.66   0
   0  11  -8   15.02    2.65   0
   0  11   8   18.62    2.66   0
   0 -11   8   17.22    2.65   0
   1 -11   8    3.97    3.97   0
   1  11   8    0.00    4.00   0
   2  11   8    0.00    4.00   0
   2 -11   8    1.33    3.98   0
   3  11   8   47.26    2.68   0
   3 -11   8   49.63    2.66   0
   4 -11   8    3.12    1.34   0
   4  11   8    5.81    1.34   0
   4  12  -8    4.50    1.35   0
   4 -12  -8    1.33    4.44   0
   3  12  -8    0.00    4.02   0
   3 -12  -8    0.00    3.99   0
   2  12  -8   24.03    2.67   0
   2 -12  -8   26.61    2.66   0
   1  12  -8   14.19    1.33   0
   1 -12  -8   11.55    2.66   0
   0 -12  -8    7.57    1.34   0
   0  12   8    6.66    1.33   0
   0  12  -8    9.30    1.33   0
   0 -12   8   12.84    1.33   0
   1  12   8   49.40    2.67   0
   1 -12   8   49.97    2.65   0
   2 -12   8    1.33    3.99   0
   2  12   8    2.67    4.01   0
   3 -12   8    1.33    4.44   0
   3  12   8    0.00    4.47   0
   3  13  -8   10.30    1.34   0
   3 -13  -8    5.78    1.33   0
   2  13  -8    4.01    1.34   0
   2 -13  -8    0.00    5.34   0
   1  13  -8   11.11    1.33   0
   1 -13  -8   10.70    1.34   0
   0  13   8    6.68    1.34   0
   0 -13   8   10.65    1.33   0
   0  13  -8    8.43    1.33   0
   0 -13  -8    8.03    1.34   0
   1 -13   8    2.66    3.99   0
   1  13   8    9.81    1.34   0
   2  13   8   18.77    2.68   0
   2 -13   8   22.63    2.66   0
   3 -13   8    0.00    4.45   0
   3  13   8    1.34    4.48   0
   2 -14  -8   20.54    3.13   0
   2  14  -8   17.89    1.34   0
   1 -14  -8    0.00    4.47   0
   1  14  -8    2.67    4.46   0
   0  14   8    0.00    5.81   0
   0 -14   8    0.00    4.45   0
   0  14  -8    4.45    4.45   0
   0 -14  -8    0.00    4.47   0
   1  14   8   44.26    3.13   0
   1 -14   8   43.07    2.66   0
   2 -14   8    3.11    4.44   0
   2  14   8    0.00    4.48   0
   0  15  -8    0.00    4.46   0
   0  15   8    1.34    4.48   0
   0 -15   8    0.00    4.46   0
   0 -15  -8    0.00    4.48   0
   6   0  -9    0.00    4.46   0
   5   0  -9    0.00    3.97   0
   4   0  -9    0.00    3.95   0
   3   0  -9    0.00    3.50   0
   2   0  -9    0.00    4.36   0
   1   0  -9    4.36    1.31   0
   0   0   9    0.87    0.87   0
   0   0  -9    0.00    3.06   0
   1   0   9    2.18    1.31   0
   2   0   9    1.31    1.31   0
   3   0   9    0.00    3.51   0
   4   0   9    2.64    1.32   0
   5   0   9    1.33    4.42   0
   6   1  -9   12.05    1.34   0
   6  -1  -9   13.35    1.33   0
   5   1  -9   15.04    1.33   0
   5  -1  -9   15.00    2.65   0
   4   1  -9    7.46    1.32   0
   4  -1  -9   10.10    1.32   0
   3  -1  -9    0.00    3.50   0
   3   1  -9    1.31    1.31   0
   2  -1  -9  128.10    4.36   0
   2   1  -9  126.26    4.37   0
   1   1  -9    3.05    3.05   0
   1  -1  -9    5.67    1.31   0
   0   1  -9   11.78    0.87   0
   0   1   9    9.57    0.87   0
   0  -1   9   10.87    1.30   0
   0  -1  -9   10.04    1.31   0
   1   1   9   48.76    2.18   0
   1  -1   9   45.76    2.18   0
   2  -1   9   40.55    2.18   0
   2   1   9   41.51    2.18   0
   3  -1   9    7.45    1.31   0
   3   1   9    6.14    1.32   0
   4   1   9    1.32    3.97   0
   4  -1   9    0.00    3.96   0
   5  -1   9   49.94    3.09   0
   5   1   9   46.89    3.10   0
   5  -2  -9    1.32    3.97   0
   5   2  -9    0.00    3.99   0
   4  -2  -9   18.88    2.63   0
   4   2  -9   20.23    2.64   0
   3  -2  -9    3.50    1.31   0
   3   2  -9    2.19    3.50   0
   2   2  -9    1.31    1.31   0
   2  -2  -9    1.31    3.49   0
   1  -2  -9    0.00    3.49   0
   1   2  -9    0.00    3.49   0
   0  -2  -9   19.63    2.18   0
   0   2  -9   18.74    2.18   0
   0  -2   9   20.90    2.18   0
   0   2   9   21.76    2.18   0
   1   2   9   15.68    2.18   0
   1  -2   9   16.55    2.18   0
   2   2   9   30.19    2.19   0
   2  -2   9   27.94    2.18   0
   3   2   9   27.21    2.63   0
   3  -2   9   25.82    2.63   0
   4  -2   9    1.32    3.96   0
   4   2   9    6.61    1.32   0
   5  -2   9   10.17    1.33   0
   5   2   9    3.10    5.75   0
   5  -3  -9    0.00    3.97   0
   5   3  -9    5.32    1.33   0
   4   3  -9    0.00    5.29   0
   4  -3  -9    1.32    1.32   0
   3   3  -9   14.46    1.31   0
   3  -3  -9   16.60    2.18   0
   2   3  -9   31.92    2.19   0
   2  -3  -9   28.36    2.18   0
   1   3  -9    8.74    2.18   0
   1  -3  -9   10.91    1.31   0
   0   3   9    0.00    4.35   0
   0  -3  -9    1.31    1.31   0
   0   3  -9    2.18    3.49   0
   0  -3   9    0.00    4.37   0
   1  -3   9   17.87    2.18   0
   1   3   9   15.71    2.18   0
   2   3   9   27.15    2.19   0
   2  -3   9   31.46    2.18   0
   3  -3   9   21.01    1.31   0
   3   3   9    2.64    4.83   0
   4  -3   9    0.00    3.96   0
   4   3   9    0.00    3.97   0
   5   3   9    0.00    5.75   0
   5  -3   9   10.17    1.33   0
   5   4  -9    0.00    4.44   0
   5  -4  -9    0.00    3.97   0
   4   4  -9   27.35    2.65   0
   4  -4  -9   29.37    2.63   0
   3   4  -9    2.63    3.51   0
   3  -4  -9    1.31    1.31   0
   2  -4  -9    1.31    1.31   0
   2   4  -9    3.50    1.31   0
   1   4  -9    3.50    3.50   0
   1  -4  -9    0.00    3.49   0
   0  -4   9   47.23    2.19   0
   0  -4  -9   51.53    2.18   0
   0   4  -9   51.11    2.18   0
   0   4   9   51.82    2.18   0
   1   4   9   13.98    2.19   0
   1  -4   9   20.52    2.18   0
   2   4   9   42.07    2.63   0
   2  -4   9   41.52    2.19   0
   3   4   9   34.77    2.64   0
   3  -4   9   34.19    2.63   0
   4  -4   9    1.32    3.96   0
   4   4   9    0.00    3.97   0
   5   5  -9    0.00    4.45   0
   5  -5  -9    2.64    4.41   0
   4   5  -9    7.96    1.33   0
   4  -5  -9    6.58    1.32   0
   3   5  -9   37.36    2.64   0
   3  -5  -9   34.56    2.62   0
   2  -5  -9    2.19    1.31   0
   2   5  -9    2.19    1.31   0
   1  -5  -9   35.82    2.18   0
   1   5  -9   35.85    2.19   0
   0  -5  -9   34.54    2.19   0
   0   5   9   32.28    2.18   0
   0   5  -9   33.70    2.19   0
   0  -5   9   35.45    2.19   0
   1   5   9    0.00    4.81   0
   1  -5   9    0.00    3.50   0
   2   5   9   25.89    2.63   0
   2  -5   9   20.56    2.63   0
   3   5   9    3.97    3.97   0
   3  -5   9    1.32    1.32   0
   4   5   9    1.33    5.75   0
   4  -5   9    7.04    1.32   0
   5  -6  -9    3.08    4.41   0
   5   6  -9    8.91    1.34   0
   4   6  -9    0.00    5.31   0
   4  -6  -9    0.00    3.95   0
   3  -6  -9    1.31    3.94   0
   3   6  -9    1.32    3.96   0
   2   6  -9    0.00    3.51   0
   2  -6  -9    0.00    3.50   0
   1  -6  -9   23.62    2.19   0
   1   6  -9   22.76    2.19   0
   0   6  -9   29.77    2.19   0
   0  -6   9   32.85    2.19   0
   0  -6  -9   28.04    2.19   0
   0   6   9   26.23    2.19   0
   1  -6   9   14.47    2.19   0
   1   6   9   13.15    1.32   0
   2  -6   9   25.87    2.63   0
   2   6   9   26.38    1.32   0
   3  -6   9    2.64    3.95   0
   3   6   9    2.65    3.97   0
   4  -6   9    8.38    1.32   0
   4   6   9   10.18    1.33   0
   5  -7  -9    0.00    4.41   0
   5   7  -9    0.00    4.46   0
   4   7  -9    2.66    3.99   0
   4  -7  -9    7.03    1.32   0
   3  -7  -9   34.65    2.63   0
   3   7  -9   31.32    2.65   0
   2  -7  -9    2.63    4.82   0
   2   7  -9   10.99    1.32   0
   1   7  -9   17.10    2.63   0
   1  -7  -9   17.97    2.19   0
   0   7   9   21.90    2.63   0
   0  -7  -9   19.31    2.19   0
   0   7  -9   19.28    2.63   0
   0  -7   9   24.11    2.19   0
   1   7   9   12.29    1.32   0
   1  -7   9   17.12    1.32   0
   2   7   9    1.32    1.32   0
   2  -7   9    0.00    1.32   0
   3   7   9   22.97    1.33   0
   3  -7   9   24.20    1.32   0
   4  -7   9    0.00    5.74   0
   4   7   9    0.00    4.43   0
   4  -8  -9    4.40    5.72   0
   4   8  -9    0.00    4.44   0
   3   8  -9    3.98    3.98   0
   3  -8  -9    1.32    3.95   0
   2  -8  -9    1.32    3.95   0
   2   8  -9    3.96    1.32   0
   1   8  -9    8.79    1.32   0
   1  -8  -9    8.78    1.32   0
   0  -8  -9    3.52    1.32   0
   0  -8   9    4.83    1.32   0
   0   8   9    2.63    3.95   0
   0   8  -9    7.46    1.32   0
   1   8   9   34.30    2.64   0
   1  -8   9   35.14    2.64   0
   2   8   9    7.95    1.32   0
   2  -8   9    3.96    1.32   0
   3   8   9    1.33    3.98   0
   3  -8   9    3.97    1.32   0
   4  -8   9   53.04    3.09   0
   4   8   9   49.16    3.10   0
   4   9  -9    1.34    1.34   0
   4  -9  -9    0.00    4.41   0
   3  -9  -9    0.00    3.96   0
   3   9  -9    0.00    3.99   0
   2   9  -9    0.00    3.97   0
   2  -9  -9    0.00    3.96   0
   1   9  -9    2.64    3.96   0
   1  -9  -9    0.00    3.96   0
   0   9  -9    3.96    3.96   0
   0   9   9    0.00    3.96   0
   0  -9   9    0.00    5.28   0
   0  -9  -9    1.32    3.96   0
   1   9   9    0.00    3.97   0
   1  -9   9    1.32    1.32   0
   2   9   9    2.65    3.98   0
   2  -9   9    0.00    3.97   0
   3  -9   9    0.00    4.42   0
   3   9   9    0.00    4.43   0
   3  10  -9    0.00    1.33   0
   3 -10  -9    0.00    4.41   0
   2 -10  -9    0.00    1.32   0
   2  10  -9    1.33    3.98   0
   1 -10  -9   17.63    1.32   0
   1  10  -9   14.99    2.64   0
   0 -10   9    1.32    3.96   0
   0  10  -9    7.93    1.32   0
   0  10   9    7.93    1.32   0
   0 -10  -9    9.27    1.32   0
   1  10   9   41.07    2.65   0
   1 -10   9   44.92    2.64   0
   2  10   9   42.50    2.66   0
   2 -10   9   37.95    2.65   0
   3 -10   9    0.00    4.42   0
   3  10   9    0.00    4.43   0
   3  11  -9   13.34    1.33   0
   3 -11  -9   14.58    1.33   0
   2 -11  -9    2.65    4.42   0
   2  11  -9    1.33    4.43   0
   1 -11  -9   18.11    2.65   0
   1  11  -9   16.78    2.65   0
   0 -11  -9   14.16    1.33   0
   0 -11   9   14.12    1.32   0
   0  11   9   15.46    1.32   0
   0  11  -9   14.12    1.32   0
   1  11   9    0.00    4.43   0
   1 -11   9    1.32    1.32   0
   2  11   9    5.76    1.33   0
   2 -11   9    3.09    1.33   0
   2  12  -9    0.00    4.44   0
   2 -12  -9    4.43    4.43   0
   1  12  -9    4.43    4.43   0
   1 -12  -9    1.33    4.43   0
   0 -12   9   21.67    1.33   0
   0  12  -9   24.76    1.33   0
   0  12   9   20.35    3.10   0
   0 -12  -9   21.73    3.10   0
   1 -12   9    7.51    1.33   0
   1  12   9    5.77    1.33   0
   4   0 -10   12.73    1.32   0
   3   0 -10   38.91    2.62   0
   2   0 -10    2.62    1.31   0
   1   0 -10  101.38    3.92   0
   0   0  10   15.21    1.30   0
   0   0 -10   15.26    1.31   0
   1   0  10    7.84    1.31   0
   2   0  10    0.00    5.24   0
   3   0  10   65.26    2.63   0
   4   1 -10    0.00    5.71   0
   4  -1 -10   10.09    1.32   0
   3   1 -10    0.00    1.31   0
   3  -1 -10    0.00    3.93   0
   2  -1 -10    1.31    3.92   0
   2   1 -10    0.00    3.93   0
   1  -1 -10    1.31    5.22   0
   1   1 -10    6.10    1.31   0
   0  -1 -10    7.42    1.31   0
   0   1 -10    3.92    3.92   0
   0  -1  10    7.39    1.30   0
   0   1  10    6.09    1.30   0
   1  -1  10   11.76    1.31   0
   1   1  10   10.46    1.31   0
   2  -1  10    0.00    3.93   0
   2   1  10    1.31    3.93   0
   3   1  10    2.63    4.38   0
   3  -1  10    0.00    5.69   0
   4  -2 -10   10.08    1.32   0
   4   2 -10    4.39    1.32   0
   3  -2 -10    8.30    1.31   0
   3   2 -10    9.64    1.31   0
   2   2 -10    3.93    3.93   0
   2  -2 -10    0.00    3.92   0
   1  -2 -10   49.68    2.61   0
   1   2 -10   49.69    2.62   0
   0  -2 -10    2.62    3.93   0
   0   2 -10    0.00    3.92   0
   0   2  10    3.92    3.92   0
   0  -2  10    2.61    3.91   0
   1  -2  10   16.55    1.31   0
   1   2  10   17.87    1.31   0
   2   2  10    7.87    1.31   0
   2  -2  10    6.55    1.31   0
   3   2  10   11.40    1.31   0
   3  -2  10   11.39    1.31   0
   4   3 -10    4.40    4.40   0
   4  -3 -10    3.07    4.38   0
   3  -3 -10    6.99    1.31   0
   3   3 -10    7.01    1.32   0
   2  -3 -10    0.00    3.92   0
   2   3 -10    1.31    3.94   0
   1   3 -10    9.16    1.31   0
   1  -3 -10    9.17    1.31   0
   0  -3  10   10.02    1.31   0
   0   3  10   11.76    1.31   0
   0  -3 -10   10.04    1.31   0
   0   3 -10    9.15    1.31   0
   1   3  10   60.62    2.62   0
   1  -3  10   60.97    2.61   0
   2   3  10    2.62    3.93   0
   2  -3  10    6.55    1.31   0
   3   3  10    4.39    4.39   0
   3  -3  10    7.01    1.31   0
   4   4 -10    0.00    4.40   0
   4  -4 -10    4.38    4.38   0
   3  -4 -10    1.31    1.31   0
   3   4 -10    2.63    4.38   0
   2  -4 -10   39.70    2.62   0
   2   4 -10   36.34    2.63   0
   1  -4 -10    0.00    5.24   0
   1   4 -10    6.55    1.31   0
   0  -4 -10    0.00    3.93   0
   0   4 -10    2.62    3.93   0
   0   4  10    0.00    3.92   0
   0  -4  10    0.00    3.93   0
   1  -4  10    1.31    5.23   0
   1   4  10    9.16    1.31   0
   2  -4  10    9.61    1.31   0
   2   4  10    1.31    5.69   0
   3  -4  10    1.31    4.38   0
   3   4  10    0.00    4.39   0
   3   5 -10   11.41    1.32   0
   3  -5 -10    5.68    1.31   0
   2   5 -10    0.00    3.94   0
   2  -5 -10    2.62    3.93   0
   1  -5 -10    9.18    1.31   0
   1   5 -10    3.94    3.94   0
   0   5 -10    0.00    3.93   0
   0  -5 -10    0.00    3.94   0
   0  -5  10    1.31    1.31   0
   0   5  10    0.00    3.92   0
   1   5  10   45.87    2.62   0
   1  -5  10   49.79    2.62   0
   2   5  10    0.00    5.69   0
   2  -5  10    4.37    4.37   0
   3   5  10    0.00    4.40   0
   3  -5  10    0.00    4.39   0
   3   6 -10    5.71    1.32   0
   3  -6 -10    1.31    4.38   0
   2   6 -10   23.66    2.63   0
   2  -6 -10   24.52    2.63   0
   1  -6 -10    0.00    3.94   0
   1   6 -10    1.31    3.94   0
   0  -6 -10    3.94    1.31   0
   0  -6  10    0.00    3.94   0
   0   6 -10    0.00    3.94   0
   0   6  10    0.00    3.93   0
   1   6  10    1.31    3.94   0
   1  -6  10    0.00    3.94   0
   2   6  10   11.41    1.32   0
   2  -6  10   11.38    1.31   0
   3  -7 -10    3.07    1.32   0
   3   7 -10    7.48    1.32   0
   2  -7 -10    0.00    5.70   0
   2   7 -10    0.00    4.39   0
   1  -7 -10    1.31    1.31   0
   1   7 -10    0.00    4.38   0
   0  -7 -10   20.61    2.63   0
   0  -7  10   24.98    2.63   0
   0   7 -10   19.30    2.63   0
   0   7  10   23.59    2.62   0
   1   7  10    2.63    4.38   0
   1  -7  10    2.63    4.39   0
   2   7  10   32.09    3.08   0
   2  -7  10   28.95    3.07   0
   2  -8 -10   10.10    1.32   0
   2   8 -10    7.47    1.32   0
   1   8 -10    4.39    4.39   0
   1  -8 -10    2.63    1.32   0
   0   8 -10    0.00    4.39   0
   0  -8 -10    5.71    1.32   0
   0   8  10    0.00    4.38   0
   0  -8  10    1.32    4.39   0
   1   8  10    3.07    1.32   0
   1  -8  10    0.00    4.39   0
   1   9 -10    3.08    4.40   0
   1  -9 -10    1.32    4.39   0
   0  -9 -10   32.11    3.08   0
   0   9 -10   32.52    3.08   0
   0  -9  10   36.48    3.08   0
   0   9  10   35.10    3.07   0
   1   0 -11    0.00    4.35   0
   0   0 -11    0.00    4.36   0
   0   0  11    3.04    4.35   0
   1   1 -11    3.05    4.35   0
   1  -1 -11    0.00    5.66   0
   0  -1 -11    7.41    1.31   0
   0  -1  11   10.00    1.30   0
   0   1 -11    8.71    1.31   0
   0   1  11    4.35    1.30   0
   1   2 -11   10.02    1.31   0
   1  -2 -11   10.01    1.31   0
   0   2 -11   17.42    1.31   0
   0  -2  11   13.05    1.31   0
   0   2  11   16.09    1.30   0
   0  -2 -11   16.15    1.31   0
   0   0   0    0.00    0.00   0
;
_shelx_hkl_checksum     42940
_shelx_res_file
;
TITL (CuCN)2(2,6-Dimethylpyrazin) in P2(1)/c (JG1236)
    jg1236.res
    created by SHELXL-2016/6 at 14:38:49 on 18-Jun-2025
CELL 0.71073 7.0957 15.8976 8.1376 90 92.882 90
ZERR 4 0.0008 0.0013 0.0009 0 0.01 0
LATT 1
SYMM -X,0.5+Y,0.5-Z
SFAC C H Cu N
UNIT 32 32 8 16
EADP N3 C7'
EADP C7 N3'
EADP N4 C8'
EADP C8 N4'
EXYZ N3 C7'
EXYZ C7 N3'
EXYZ N4 C8'
EXYZ C8 N4'
L.S. 10
PLAN  5
CONF
MORE -1
BOND $H
HTAB
fmap 2 53
acta
REM <olex2.extras>
REM <HklSrc "%.\\JG1236.hkl">
REM </olex2.extras>
WGHT    0.025700    0.268800
FVAR       0.25726
CU1   3    0.556606    0.415427    0.567714    11.00000    0.02879    0.03563 =
         0.02919    0.00005   -0.00544   -0.01021
CU2   3    0.877160    0.527845    0.080631    11.00000    0.02545    0.02622 =
         0.03001    0.00123   -0.00232    0.00147
N1    4    0.409858    0.302316    0.541386    11.00000    0.01926    0.02495 =
         0.02285   -0.00027   -0.00275   -0.00365
C1    1    0.500312    0.229186    0.578454    11.00000    0.01936    0.02590 =
         0.02953    0.00157   -0.00329   -0.00176
C2    1    0.413369    0.152062    0.546605    11.00000    0.02370    0.02137 =
         0.03916    0.00296   -0.00705   -0.00013
AFIX  43
H2    2    0.478870    0.103050    0.574757    11.00000   -1.20000
AFIX   0
N2    4    0.239552    0.145746    0.477191    11.00000    0.02221    0.02197 =
         0.03174   -0.00085   -0.00457   -0.00408
C3    1    0.152262    0.218143    0.439858    11.00000    0.02085    0.02333 =
         0.03389   -0.00167   -0.00699   -0.00215
AFIX  43
H3    2    0.031165    0.216062    0.390699    11.00000   -1.20000
AFIX   0
C4    1    0.233655    0.296701    0.470918    11.00000    0.01947    0.02279 =
         0.02872    0.00111   -0.00466   -0.00121
C5    1    0.697389    0.232790    0.651377    11.00000    0.02631    0.03300 =
         0.05069   -0.00052   -0.01400   -0.00119
AFIX 137
H5A   2    0.765663    0.276403    0.598490    11.00000   -1.50000
H5B   2    0.758464    0.179724    0.635597    11.00000   -1.50000
H5C   2    0.694804    0.244561    0.766950    11.00000   -1.50000
AFIX   0
C6    1    0.127260    0.375066    0.427171    11.00000    0.03356    0.02026 =
         0.06435    0.00053   -0.02087    0.00078
AFIX 137
H6A   2    0.071258    0.396921    0.523285    11.00000   -1.50000
H6B   2    0.030011    0.362659    0.344440    11.00000   -1.50000
H6C   2    0.211985    0.416091    0.385614    11.00000   -1.50000
AFIX   0
PART 1
N3    4    0.720341    0.431886    0.770721    10.94000    0.02747    0.02894 =
         0.02884   -0.00106   -0.00578   -0.00266
C7    1    0.834283    0.454790    0.863353    10.94000    0.02904    0.02268 =
         0.03150    0.00457   -0.00934   -0.00296
N4    4    0.733330    0.486713    0.260295    10.77000    0.02745    0.02640 =
         0.03348   -0.00015   -0.00118   -0.00111
C8    1    0.654651    0.461833    0.370781    10.77000    0.02598    0.02881 =
         0.02928   -0.00289   -0.00363   -0.00045
PART 2
N3'   4    0.834283    0.454790    0.863353    10.06000    0.02904    0.02268 =
         0.03150    0.00457   -0.00934   -0.00296
C7'   1    0.720341    0.431886    0.770721    10.06000    0.02747    0.02894 =
         0.02884   -0.00106   -0.00578   -0.00266
N4'   4    0.654651    0.461833    0.370781    10.23000    0.02598    0.02881 =
         0.02928   -0.00289   -0.00363   -0.00045
C8'   1    0.733330    0.486713    0.260295    10.23000    0.02745    0.02640 =
         0.03348   -0.00015   -0.00118   -0.00111
HKLF 4
REM  (CuCN)2(2,6-Dimethylpyrazin) in P2(1)/c (JG1236)
REM R1 =  0.0259 for    1787 Fo > 4sig(Fo)  and  0.0512 for all    2436 data
REM    129 parameters refined using      0 restraints
END
WGHT      0.0257      0.2687
REM No hydrogen bonds found for HTAB generation
REM Highest difference peak  0.492,  deepest hole -0.435,  1-sigma level  0.080
Q1    1   0.8952  0.5577  0.1526  11.00000  0.05    0.49
Q2    1   0.7541  0.4336  0.8965  11.00000  0.05    0.33
Q3    1   0.1752  0.2597  0.4937  11.00000  0.05    0.33
Q4    1   0.6362  0.4725  0.4572  11.00000  0.05    0.31
Q5    1   0.4405  0.2618  0.5649  11.00000  0.05    0.31
;
_shelx_res_checksum     92873
