# Supplementary material for: Synthesis and crystal structure of a new isomer of poly[di-μ3-cyanido-μ-2,6-di­methyl­pyrazine-dicopper(I)]
Source: Acta Crystallogr E Crystallogr Commun. 2025 Jul 23;81(Pt 8):714–7. doi: 10.1107/S2056989025006267 (PMC12326494; doi:10.1107/S2056989025006267)
Supplement: Supplementary file 2 [file e-81-00714-Isup2.hkl]

data_I                                                                          
_shelx_title ' (CuCN)2(2,6-Dimethylpyrazin) in P2(1)/c (JG1236)'                
_shelx_refln_list_code          4                                               
_shelx_F_calc_maximum      179.77                                               
_exptl_crystal_F_000       568.00                                               
_reflns_d_resolution_high  0.7328                                               
                                                                                
loop_                                                                           
 _space_group_symop_operation_xyz                                               
 'x, y, z'                                                                      
 '-x, y+1/2, -z+1/2'                                                            
 '-x, -y, -z'                                                                   
 'x, -y-1/2, z-1/2'                                                             
                                                                                
_cell_length_a     7.0957                                                       
_cell_length_b    15.8976                                                       
_cell_length_c     8.1376                                                       
_cell_angle_alpha  90.000                                                       
_cell_angle_beta   92.882                                                       
_cell_angle_gamma  90.000                                                       
                                                                                
_shelx_F_squared_multiplier     1.000                                           
                                                                                
loop_                                                                           
 _refln_index_h                                                                 
 _refln_index_k                                                                 
 _refln_index_l                                                                 
 _refln_F_squared_calc                                                          
 _refln_F_squared_meas                                                          
 _refln_F_squared_sigma                                                         
 _refln_observed_status                                                         
   1   0   0       4196.34       4395.24        42.46 o                         
   2   0   0         14.20          0.00        28.41 o                         
   3   0   0      12526.11      12987.33       120.58 o                         
   4   0   0       2129.03       2062.84        63.76 o                         
   5   0   0       1311.49       1318.97        42.61 o                         
   6   0   0       1162.53       1178.29        35.51 o                         
   7   0   0       3672.15       3466.42       106.83 o                         
   8   0   0        173.24        199.61        21.46 o                         
   9   0   0        711.26        742.82        42.91 o                         
   1   1   0       1334.23       1332.81        18.51 o                         
   2   1   0       4990.61       5268.56        44.98 o                         
   3   1   0          9.63         28.29         9.99 o                         
   4   1   0          8.43          3.54        20.03 o                         
   5   1   0        608.64        614.12        18.66 o                         
   6   1   0        352.96        362.16        17.04 o                         
   7   1   0        883.95        830.99        38.30 o                         
   8   1   0         31.19         39.27        17.75 o                         
   9   1   0         50.76         32.17        21.46 o                         
   1   2   0       2410.22       2481.66        24.35 o                         
   2   2   0         98.72         79.75        12.84 o                         
   3   2   0       2696.01       2578.84        52.36 o                         
   4   2   0       3909.56       4050.93        55.07 o                         
   5   2   0       1783.31       1751.11        35.10 o                         
   6   2   0        102.62        113.70        20.09 o                         
   7   2   0       1104.67       1052.06        65.96 o                         
   8   2   0        131.09        178.21        24.78 o                         
   9   2   0        538.41        578.81        30.29 o                         
   1   3   0       1062.78       1241.68        21.92 o                         
   2   3   0      12260.57      12857.05       138.18 o                         
   3   3   0       1268.27       1279.17        39.74 o                         
   4   3   0       5934.27       6001.39       116.80 o                         
   5   3   0       4329.13       4229.23        65.06 o                         
   6   3   0        112.06         77.45        24.58 o                         
   7   3   0       1071.69       1080.52        20.14 o                         
   8   3   0          0.45          0.00        44.55 o                         
   9   3   0         11.36         10.73        45.41 o                         
   0   4   0       4083.02       4062.20        85.37 o                         
   1   4   0       6229.60       6218.32        47.33 o                         
   2   4   0       2514.36       2585.36        69.58 o                         
   3   4   0        301.68        308.02        31.05 o                         
   4   4   0       1784.92       1807.59        55.15 o                         
   5   4   0       2655.99       2573.42        55.00 o                         
   6   4   0        726.46        667.14        30.75 o                         
   7   4   0          1.11          0.00        35.15 o                         
   8   4   0        909.30        905.75        33.85 o                         
   9   4   0         23.92         21.38        45.41 o                         
   1   5   0       2667.29       2932.61        66.33 o                         
   2   5   0      12401.16      12858.40       201.12 o                         
   3   5   0        758.21        742.08        29.99 o                         
   4   5   0        593.74        584.74        14.84 o                         
   5   5   0       2778.98       2858.83        57.14 o                         
   6   5   0         66.95         75.98        25.11 o                         
   7   5   0        670.98        709.09        25.05 o                         
   8   5   0          1.75         15.56        20.07 o                         
   9   5   0         54.84         32.05        21.38 o                         
   0   6   0       1634.81       1621.73        55.15 o                         
   1   6   0      11348.53      11096.29        75.70 o                         
   2   6   0       4131.94       4181.89        49.29 o                         
   3   6   0        156.30        172.72         9.75 o                         
   4   6   0       1653.31       1662.80        34.47 o                         
   5   6   0         52.37         77.19        14.90 o                         
   6   6   0          2.68         14.07        39.90 o                         
   7   6   0        160.89        229.44        26.44 o                         
   8   6   0       1187.26       1109.56        37.47 o                         
   9   6   0         21.71         76.73        46.39 o                         
   1   7   0       3023.86       2784.37        45.19 o                         
   2   7   0        474.53        428.18         9.93 o                         
   3   7   0       6337.35       6319.64       104.71 o                         
   4   7   0        954.59       1005.97        19.63 o                         
   5   7   0         60.45         54.80        28.94 o                         
   6   7   0       1953.28       2038.09        39.73 o                         
   7   7   0        421.79        418.66        32.56 o                         
   8   7   0          1.31         60.03        42.36 o                         
   9   7   0          1.29          0.00        50.32 o                         
   0   8   0        360.41        381.68         9.99 o                         
   1   8   0       2164.68       2205.54        40.01 o                         
   2   8   0        418.62        391.19         9.93 o                         
   3   8   0         18.74         21.45        17.51 o                         
   4   8   0        135.24        155.77        14.67 o                         
   5   8   0        316.12        262.46        19.70 o                         
   6   8   0         39.59         42.07        39.62 o                         
   7   8   0          9.49         11.79        13.92 o                         
   8   8   0        239.80        228.35        19.42 o                         
   1   9   0       3273.42       3207.27        49.73 o                         
   2   9   0       1352.79       1379.13        29.86 o                         
   3   9   0       7586.31       7373.11        83.49 o                         
   4   9   0       1706.37       1770.43        29.18 o                         
   5   9   0        238.91        256.77        19.59 o                         
   6   9   0       3896.82       3858.60        76.24 o                         
   7   9   0         97.59         98.54        14.85 o                         
   8   9   0         68.86         75.82        14.96 o                         
   0  10   0        105.11         87.65         9.88 o                         
   1  10   0       1252.22       1249.86        24.73 o                         
   2  10   0        681.36        669.44        26.74 o                         
   3  10   0         42.42         41.65        20.55 o                         
   4  10   0         73.98        107.75        14.63 o                         
   5  10   0        330.08        318.39        21.53 o                         
   6  10   0        350.49        365.71        24.51 o                         
   7  10   0        132.21        124.38        22.59 o                         
   8  10   0        129.92        114.55        25.54 o                         
   1  11   0       2910.14       2787.71        54.22 o                         
   2  11   0       2140.76       2174.11        53.19 o                         
   3  11   0       2317.21       2389.90        76.61 o                         
   4  11   0        190.64        173.26        19.54 o                         
   5  11   0         96.81         80.80        24.75 o                         
   6  11   0       1942.27       1958.09        48.91 o                         
   7  11   0         59.33         63.87        28.48 o                         
   8  11   0         12.65         36.71        34.68 o                         
   0  12   0          9.02         20.80        14.69 o                         
   1  12   0       4771.98       4780.38        68.70 o                         
   2  12   0       1177.76       1169.18        61.95 o                         
   3  12   0         48.15         13.83        34.35 o                         
   4  12   0       1431.95       1537.51        39.15 o                         
   5  12   0        152.00        147.28        15.03 o                         
   6  12   0        262.63        255.34        24.41 o                         
   7  12   0         71.76         79.63        19.89 o                         
   8  12   0        604.47        616.80        34.51 o                         
   1  13   0          6.48          0.00        34.19 o                         
   2  13   0       2135.82       2083.15       118.84 o                         
   3  13   0         25.15          6.90        39.05 o                         
   4  13   0        536.80        506.41        19.61 o                         
   5  13   0       1086.92       1116.08        24.36 o                         
   6  13   0         92.86         54.76        19.16 o                         
   7  13   0         43.69         10.35        44.02 o                         
   0  14   0          2.21         26.71        17.15 o                         
   1  14   0       1425.89       1393.30        31.32 o                         
   2  14   0          3.36         20.59        38.89 o                         
   3  14   0         14.01         47.32        13.52 o                         
   4  14   0       1706.06       1799.09        43.86 o                         
   5  14   0        167.72        178.47        86.58 o                         
   6  14   0         73.43         79.41        14.58 o                         
   7  14   0          0.88         16.00        19.95 o                         
   1  15   0        135.86        111.17        33.77 o                         
   2  15   0       1429.82       1336.41        41.25 o                         
   3  15   0        108.47        138.12        12.99 o                         
   4  15   0        187.67        187.63        12.76 o                         
   5  15   0        970.43        956.21        33.32 o                         
   6  15   0         80.69         74.34        20.70 o                         
   0  16   0       2867.25       2896.18       103.88 o                         
   1  16   0          8.37         22.28        13.60 o                         
   2  16   0        164.10        156.84        24.15 o                         
   3  16   0        631.99        693.23        34.38 o                         
   4  16   0        655.73        621.03        24.15 o                         
   5  16   0         23.12         41.10        47.69 o                         
   6  16   0         30.94         20.61        48.61 o                         
   1  17   0          6.40          0.00        38.99 o                         
   2  17   0         74.36         88.68        11.32 o                         
   3  17   0         11.94         27.12        38.36 o                         
   4  17   0         10.60         31.14        40.64 o                         
   5  17   0        222.98        245.34        30.30 o                         
   6  17   0         55.68         20.55        48.50 o                         
   0  18   0       2226.14       2375.33       106.60 o                         
   1  18   0         14.00         30.22        19.07 o                         
   2  18   0        153.78        152.75        14.37 o                         
   3  18   0        339.54        388.84        28.69 o                         
   4  18   0        248.26        202.85        14.37 o                         
   5  18   0         18.83          0.00        47.92 o                         
   1  19   0         34.05         93.33        29.92 o                         
   2  19   0          3.84         15.16        19.19 o                         
   3  19   0        216.63        183.95        20.55 o                         
   4  19   0         90.38         92.14        20.02 o                         
   0  20   0        427.25        449.68        28.47 o                         
   1  20   0        134.80        131.48        14.26 o                         
   2  20   0         64.38         90.20        29.92 o                         
   3  20   0        286.56        335.97        30.54 o                         
   1  21   0          4.68          0.00        47.17 o                         
   2  21   0        543.57        543.53        33.01 o                         
  -9   1   1        164.77        161.65        54.32 o                         
  -8   1   1       1742.26       1805.47        40.92 o                         
  -7   1   1        582.58        579.49        20.51 o                         
  -6   1   1        289.36        254.68        20.51 o                         
  -5   1   1         42.10         21.76        19.47 o                         
  -4   1   1       8175.06       8123.55        88.55 o                         
  -3   1   1        983.69       1037.47        20.67 o                         
  -2   1   1      11393.27      11258.45        65.01 o                         
  -1   1   1      14394.75      14381.25       142.49 o                         
   0   1   1        178.83        197.26         3.32 o                         
   1   1   1      26578.30      26911.95       178.30 o                         
   2   1   1        270.59        279.58         9.61 o                         
   3   1   1       1041.66       1118.66        19.44 o                         
   4   1   1        475.64        408.90        11.79 o                         
   5   1   1       5555.78       5660.09        95.80 o                         
   6   1   1         80.80         65.73        49.11 o                         
   7   1   1        411.72        480.38        19.82 o                         
   8   1   1       1268.14       1287.39        24.89 o                         
   9   1   1         12.64         31.75        21.23 o                         
  -9   2   1         74.08         69.31        43.37 o                         
  -8   2   1        152.50        156.03        18.64 o                         
  -7   2   1        515.03        514.05        20.51 o                         
  -6   2   1       2124.50       2067.03        35.90 o                         
  -5   2   1       1129.93       1146.70        46.31 o                         
  -4   2   1       3104.92       3003.49        51.50 o                         
  -3   2   1       1691.46       1715.34        82.12 o                         
  -2   2   1        789.25        909.08        19.92 o                         
  -1   2   1       1041.43       1107.54        19.11 o                         
   0   2   1       2964.94       3101.91        22.57 o                         
   1   2   1       4520.17       4726.49        84.99 o                         
   2   2   1       2965.03       3079.50        35.89 o                         
   3   2   1       8090.55       8120.78        68.04 o                         
   4   2   1       2588.66       2522.19        44.01 o                         
   5   2   1       1550.98       1648.55        29.49 o                         
   6   2   1        660.80        642.24        19.77 o                         
   7   2   1        103.84        133.38         9.88 o                         
   8   2   1          3.13         28.14        39.80 o                         
   9   2   1          4.63          0.00        44.93 o                         
  -9   3   1         24.94          0.00        46.05 o                         
  -8   3   1        394.64        412.43        25.59 o                         
  -7   3   1       1314.38       1289.01        35.85 o                         
  -6   3   1         93.93        115.25        20.51 o                         
  -5   3   1        181.98        184.10        21.53 o                         
  -4   3   1       4847.20       4708.64        61.95 o                         
  -3   3   1       4648.45       4568.34        58.10 o                         
  -2   3   1        316.87        298.88         9.81 o                         
  -1   3   1       1071.64       1051.15        24.13 o                         
   0   3   1       4242.02       4335.73        33.15 o                         
   1   3   1      12748.06      12937.97       182.83 o                         
   2   3   1       1158.08       1202.75        31.43 o                         
   3   3   1        551.62        590.38        14.58 o                         
   4   3   1       2941.25       2964.28        89.30 o                         
   5   3   1       1248.49       1281.00        29.48 o                         
   6   3   1        664.43        680.65        26.29 o                         
   7   3   1         21.05         27.59        38.74 o                         
   8   3   1        200.78        222.63        16.92 o                         
   9   3   1        399.23        405.90        29.92 o                         
  -9   4   1        120.13        115.82        15.33 o                         
  -8   4   1        197.89        269.53        21.38 o                         
  -7   4   1        245.39        275.00        20.51 o                         
  -6   4   1       2718.87       2845.49        85.60 o                         
  -5   4   1         61.47         29.07        30.82 o                         
  -4   4   1       2027.80       1983.27        41.03 o                         
  -3   4   1       2550.83       2444.33        53.57 o                         
  -2   4   1        205.20        268.13         9.69 o                         
  -1   4   1       3095.20       3164.66        34.40 o                         
   0   4   1       7146.81       7187.41        34.37 o                         
   1   4   1       5046.46       5136.45        43.34 o                         
   2   4   1       1352.32       1445.32        74.95 o                         
   3   4   1      14311.90      14361.97       238.59 o                         
   4   4   1       1133.97       1179.74        27.50 o                         
   5   4   1       1737.80       1734.98        29.37 o                         
   6   4   1       1442.45       1421.73        48.35 o                         
   7   4   1        511.93        503.04        21.82 o                         
   8   4   1        150.32        137.56        18.09 o                         
   9   4   1          2.50          0.00        47.12 o                         
  -9   5   1        163.19        150.66        46.69 o                         
  -8   5   1         44.39         39.68        18.13 o                         
  -7   5   1       1404.29       1424.58        35.79 o                         
  -6   5   1        870.91        901.03        20.46 o                         
  -5   5   1       1276.79       1302.68        30.72 o                         
  -4   5   1        559.17        567.47        15.33 o                         
  -3   5   1       9882.71      10025.34       203.61 o                         
  -2   5   1       4015.67       4100.83        49.16 o                         
  -1   5   1       6001.04       6075.50        72.15 o                         
   0   5   1      15715.18      15550.39        78.75 o                         
   1   5   1       4467.12       4830.03        45.69 o                         
   2   5   1       3300.94       3380.78        63.99 o                         
   3   5   1       1563.68       1652.05        36.17 o                         
   4   5   1       2360.50       2350.93        46.14 o                         
   5   5   1        270.23        252.80        14.68 o                         
   6   5   1       1242.78       1221.29        29.54 o                         
   7   5   1        991.71        955.13        36.79 o                         
   8   5   1          0.48          0.00        45.26 o                         
   9   5   1        432.61        385.62        29.86 o                         
  -9   6   1        328.75        364.82        37.02 o                         
  -8   6   1          2.07         25.12        46.70 o                         
  -7   6   1         66.54         18.10        45.94 o                         
  -6   6   1       1358.83       1462.95        91.79 o                         
  -5   6   1       3261.27       3264.60        73.81 o                         
  -4   6   1        151.78        155.43        15.28 o                         
  -3   6   1        113.32        109.67        13.90 o                         
  -2   6   1       8470.74       8531.32        69.82 o                         
  -1   6   1       4564.33       4487.97        47.20 o                         
   0   6   1       1719.98       1757.69        28.35 o                         
   1   6   1        555.13        717.02        16.66 o                         
   2   6   1       6509.33       6620.36        62.86 o                         
   3   6   1       7058.52       7033.31        69.79 o                         
   4   6   1       2946.31       2856.92        53.43 o                         
   5   6   1       1287.97       1330.29        34.22 o                         
   6   6   1       1461.71       1436.92        29.48 o                         
   7   6   1        528.13        548.24        24.62 o                         
   8   6   1        263.02        306.17        33.47 o                         
   9   6   1        199.39        173.14        14.90 o                         
  -9   7   1        271.28        285.11        15.33 o                         
  -8   7   1         32.75         43.22        20.24 o                         
  -7   7   1        314.12        316.36        32.41 o                         
  -6   7   1        289.25        294.95        20.30 o                         
  -5   7   1         22.21         17.90        35.42 o                         
  -4   7   1        169.09        167.71        15.12 o                         
  -3   7   1        825.38        730.59        20.19 o                         
  -2   7   1       1085.17       1011.44        23.04 o                         
  -1   7   1       8596.66       8691.94       106.15 o                         
   0   7   1       9095.72       8879.98        63.72 o                         
   1   7   1        550.27        568.58        14.68 o                         
   2   7   1        594.88        484.66        11.52 o                         
   3   7   1        617.47        626.98        28.56 o                         
   4   7   1        132.14        145.29        14.57 o                         
   5   7   1       1332.15       1295.83        28.24 o                         
   6   7   1       3115.50       3027.24        70.88 o                         
   7   7   1        257.01        237.32        24.57 o                         
   8   7   1         85.97         80.11        20.03 o                         
   9   7   1        761.43        852.24        63.61 o                         
  -8   8   1        144.30        146.71        21.08 o                         
  -7   8   1       1591.95       1614.26        39.97 o                         
  -6   8   1         53.46         69.04        39.29 o                         
  -5   8   1       3795.53       3794.55       147.02 o                         
  -4   8   1        379.00        363.65        14.68 o                         
  -3   8   1        797.19        818.40        20.14 o                         
  -2   8   1       2947.22       2647.32        63.76 o                         
  -1   8   1       9668.31       9775.91        80.02 o                         
   0   8   1          1.04          1.84        14.76 o                         
   1   8   1         24.36         15.54        21.88 o                         
   2   8   1       6266.23       5886.69        68.26 o                         
   3   8   1        154.37        169.28        15.03 o                         
   4   8   1       4251.62       4320.12        67.98 o                         
   5   8   1        351.51        352.12        19.48 o                         
   6   8   1        185.63        201.28        19.60 o                         
   7   8   1       1347.82       1370.60        39.36 o                         
   8   8   1        356.88        333.34        38.61 o                         
  -8   9   1         22.40         53.70        21.61 o                         
  -7   9   1         80.62         56.97        20.41 o                         
  -6   9   1        779.80        739.71        21.00 o                         
  -5   9   1        346.77        351.06        26.14 o                         
  -4   9   1          6.65          0.00        31.71 o                         
  -3   9   1        130.76        123.71        14.96 o                         
  -2   9   1         59.78         56.59        18.06 o                         
  -1   9   1        572.38        564.78         9.99 o                         
   0   9   1        111.53        111.35         7.03 o                         
   1   9   1        267.64        292.78        20.25 o                         
   2   9   1         73.91         56.38        11.79 o                         
   3   9   1        207.19        230.91        14.62 o                         
   4   9   1        113.90         96.60        14.62 o                         
   5   9   1        178.58        193.39        19.48 o                         
   6   9   1        145.11        132.77        21.56 o                         
   7   9   1         14.73         12.06        44.72 o                         
   8   9   1        107.57         52.60        21.38 o                         
  -8  10   1        267.58        287.89        15.12 o                         
  -7  10   1        721.14        741.91        25.00 o                         
  -6  10   1          0.19          7.84        38.74 o                         
  -5  10   1       2412.74       2533.46        43.23 o                         
  -4  10   1          9.82         10.47        34.67 o                         
  -3  10   1        300.79        313.04        14.90 o                         
  -2  10   1       4743.90       4590.83        69.66 o                         
  -1  10   1       5595.71       5511.58       144.60 o                         
   0  10   1        247.87        263.72         7.03 o                         
   1  10   1        542.69        529.77        14.90 o                         
   2  10   1       5163.67       5246.51        72.00 o                         
   3  10   1        321.24        314.90        14.68 o                         
   4  10   1       4005.15       4018.63        86.28 o                         
   5  10   1       2159.11       2242.51        56.13 o                         
   6  10   1         50.03         45.27        13.11 o                         
   7  10   1        728.54        778.82        24.56 o                         
   8  10   1         37.42         79.45        14.81 o                         
  -8  11   1          0.60         35.32        49.95 o                         
  -7  11   1        286.79        246.57        18.88 o                         
  -6  11   1          9.77          8.19        39.93 o                         
  -5  11   1          8.60         24.73        34.18 o                         
  -4  11   1         10.28          0.00        24.89 o                         
  -3  11   1       3028.33       3030.79        61.61 o                         
  -2  11   1       1409.18       1444.48        64.44 o                         
  -1  11   1       2091.92       2041.81        39.59 o                         
   0  11   1       7219.09       7174.73        76.55 o                         
   1  11   1        470.26        520.48        14.80 o                         
   2  11   1        234.59        244.94        17.15 o                         
   3  11   1        241.97        248.95        14.68 o                         
   4  11   1         80.48        100.60        22.82 o                         
   5  11   1         59.54         34.37        21.15 o                         
   6  11   1        708.01        737.71        24.46 o                         
   7  11   1        596.59        604.99        29.48 o                         
   8  11   1        132.80        155.01        36.42 o                         
  -8  12   1         12.50          0.00        49.63 o                         
  -7  12   1          7.71         10.48        20.78 o                         
  -6  12   1        496.87        461.24        24.35 o                         
  -5  12   1        704.05        677.09        24.57 o                         
  -4  12   1        147.61        152.76        19.61 o                         
  -3  12   1        155.60        125.26        19.66 o                         
  -2  12   1       2209.76       2183.34        39.43 o                         
  -1  12   1        598.84        601.70        14.80 o                         
   0  12   1        223.50        235.11        11.71 o                         
   1  12   1         70.02         91.08        14.74 o                         
   2  12   1        304.90        277.52        26.74 o                         
   3  12   1       1399.45       1428.88        28.26 o                         
   4  12   1       1028.63        997.94        33.47 o                         
   5  12   1        230.03        237.90        24.35 o                         
   6  12   1        539.39        497.24        24.41 o                         
   7  12   1        124.36         96.82        32.11 o                         
  -7  13   1        270.22        287.77        14.69 o                         
  -6  13   1         80.77         87.18        14.58 o                         
  -5  13   1        294.14        322.17        35.51 o                         
  -4  13   1         35.27         13.80        25.28 o                         
  -3  13   1       2447.92       2577.10        62.03 o                         
  -2  13   1        838.33        838.29        19.61 o                         
  -1  13   1         50.82         74.54        19.05 o                         
   0  13   1        491.74        530.03        10.39 o                         
   1  13   1        207.08        221.49        14.69 o                         
   2  13   1        433.87        467.31        19.60 o                         
   3  13   1         25.12         55.53        24.91 o                         
   4  13   1        394.10        346.60        23.04 o                         
   5  13   1         70.75         76.29         9.72 o                         
   6  13   1        164.20        163.15        25.61 o                         
   7  13   1        141.17        163.32        54.32 o                         
  -7  14   1          7.45         20.69        48.72 o                         
  -6  14   1        721.66        694.09        54.25 o                         
  -5  14   1         90.38         94.31        20.85 o                         
  -4  14   1       2259.70       2055.66        43.86 o                         
  -3  14   1        854.96        799.46        19.45 o                         
  -2  14   1        391.51        381.13        28.18 o                         
  -1  14   1       1953.01       1917.31        36.31 o                         
   0  14   1        167.36        171.03        13.79 o                         
   1  14   1       1442.86       1387.28        36.23 o                         
   2  14   1         79.62         71.39        40.87 o                         
   3  14   1       3411.80       3446.34        73.29 o                         
   4  14   1        377.27        372.87        24.41 o                         
   5  14   1         87.30         78.18        34.90 o                         
   6  14   1        357.81        332.74        29.22 o                         
   7  14   1        173.95        161.55        20.02 o                         
  -6  15   1        187.78        197.12        14.58 o                         
  -5  15   1         92.27        113.62        54.77 o                         
  -4  15   1        667.23        651.85        24.25 o                         
  -3  15   1        887.86        867.96        24.25 o                         
  -2  15   1         92.82         67.25        37.78 o                         
  -1  15   1          1.49         13.75        32.92 o                         
   0  15   1       1614.02       1537.97        38.66 o                         
   1  15   1       1258.55       1232.73        29.06 o                         
   2  15   1        254.29        227.79        19.39 o                         
   3  15   1        485.34        495.11        24.31 o                         
   4  15   1         44.86         35.34        36.27 o                         
   5  15   1        702.27        721.42        26.34 o                         
   6  15   1        120.56        135.14        14.58 o                         
  -6  16   1        307.31        307.73        18.38 o                         
  -5  16   1          1.86         30.75        20.47 o                         
  -4  16   1        240.53        229.22        24.15 o                         
  -3  16   1        165.58        177.80         9.62 o                         
  -2  16   1        139.89        107.49        12.63 o                         
  -1  16   1         17.21         25.75        23.87 o                         
   0  16   1        241.22        235.86        13.64 o                         
   1  16   1        629.99        589.23        21.24 o                         
   2  16   1         43.59         28.32        12.74 o                         
   3  16   1        369.21        369.07        24.15 o                         
   4  16   1        162.53        174.88        17.61 o                         
   5  16   1        185.51        172.11        14.58 o                         
   6  16   1        369.56        404.04        18.41 o                         
  -5  17   1          0.72         15.30        19.35 o                         
  -4  17   1        916.00        959.40        65.12 o                         
  -3  17   1        157.19        158.19        17.49 o                         
  -2  17   1       1135.87       1167.82        50.92 o                         
  -1  17   1       1083.83       1087.63        27.12 o                         
   0  17   1         16.38         25.19        12.11 o                         
   1  17   1       2371.24       2419.99        48.02 o                         
   2  17   1         40.54         28.50        11.25 o                         
   3  17   1         43.48         44.20        14.42 o                         
   4  17   1        271.54        292.83        28.90 o                         
   5  17   1        767.39        702.26        29.06 o                         
  -5  18   1          1.92         20.32        47.92 o                         
  -4  18   1          0.83         45.59        19.21 o                         
  -3  18   1          8.26         11.71        43.82 o                         
  -2  18   1         41.14         33.85        38.25 o                         
  -1  18   1         98.92        107.50        16.85 o                         
   0  18   1         43.41         56.84        26.20 o                         
   1  18   1         30.38         69.44        43.59 o                         
   2  18   1         14.65         39.41        19.07 o                         
   3  18   1        154.34        151.56        29.69 o                         
   4  18   1          0.48          0.00        43.11 o                         
   5  18   1          0.93         26.68        19.54 o                         
  -4  19   1        237.58        259.25        14.32 o                         
  -3  19   1         19.98         40.47        42.90 o                         
  -2  19   1        435.33        479.75        28.58 o                         
  -1  19   1        215.01        205.17        18.10 o                         
   0  19   1         13.64         35.35        26.93 o                         
   1  19   1        894.38        892.38        95.12 o                         
   2  19   1          1.20         10.11        42.79 o                         
   3  19   1          0.49          0.00        42.84 o                         
   4  19   1         35.86         44.94        23.50 o                         
  -3  20   1         18.07         33.54        47.44 o                         
  -2  20   1          0.99         20.12        42.68 o                         
  -1  20   1         57.30         83.77        50.24 o                         
   0  20   1         54.36         36.73        22.12 o                         
   1  20   1         84.40         80.38        14.21 o                         
   2  20   1         71.90        100.10        23.87 o                         
   3  20   1        307.97        287.68        18.07 o                         
  -2  21   1         36.25          0.00        47.17 o                         
  -1  21   1         11.64         23.37        47.23 o                         
   0  21   1        107.15        127.59        18.45 o                         
   1  21   1        116.38        141.41        14.20 o                         
   2  21   1        147.82        194.63        29.16 o                         
  -9   0   2        120.02        183.89        22.06 o                         
  -8   0   2        194.34        191.45        22.06 o                         
  -7   0   2        905.08        949.52        29.46 o                         
  -6   0   2       1944.11       1995.60        51.53 o                         
  -5   0   2         20.35          0.00        43.52 o                         
  -4   0   2         17.05          0.00        35.51 o                         
  -3   0   2      28272.29      27833.37       186.91 o                         
  -2   0   2         16.96         33.70         6.80 o                         
  -1   0   2      15766.14      15383.35       105.92 o                         
   0   0   2      32315.58      30789.20       116.20 o                         
   1   0   2       2998.95       2811.55        46.54 o                         
   2   0   2      19448.75      20652.12       140.83 o                         
   3   0   2         75.14        162.43        13.60 o                         
   4   0   2       6241.38       6533.78       102.30 o                         
   5   0   2        483.84        561.80        20.55 o                         
   6   0   2       9176.75       8755.58       144.60 o                         
   7   0   2        196.54        173.01        34.60 o                         
   8   0   2         15.36          0.00        55.61 o                         
   9   0   2       1432.15       1328.49        42.01 o                         
  -9   1   2          3.48         22.01        46.80 o                         
  -8   1   2        476.10        489.78        26.02 o                         
  -7   1   2        535.50        527.72        25.99 o                         
  -6   1   2        246.12        249.69        20.78 o                         
  -5   1   2        210.90        204.36        15.44 o                         
  -4   1   2        186.38        234.59        10.04 o                         
  -3   1   2        530.19        602.18        14.64 o                         
  -2   1   2        671.47        764.70        14.32 o                         
  -1   1   2      29318.42      29201.63       242.37 o                         
   0   1   2        845.33        846.83        13.30 o                         
   1   1   2        590.59        572.23        14.10 o                         
   2   1   2       4333.79       4563.74        44.89 o                         
   3   1   2        269.52        287.88         9.56 o                         
   4   1   2        926.72        897.72        34.22 o                         
   5   1   2         22.39         29.71        18.37 o                         
   6   1   2         20.14         34.47        19.50 o                         
   7   1   2        176.00        168.19        24.48 o                         
   8   1   2         73.04        117.23        66.18 o                         
   9   1   2          9.15          0.00        49.42 o                         
  -9   2   2        130.07        161.68        15.60 o                         
  -8   2   2         16.53         11.02        41.62 o                         
  -7   2   2        998.33        970.43        20.78 o                         
  -6   2   2       1931.82       1941.42        36.22 o                         
  -5   2   2        418.16        459.79        34.60 o                         
  -4   2   2        214.69        219.53        26.59 o                         
  -3   2   2      12580.65      12268.89       187.82 o                         
  -2   2   2         39.17         52.37         9.44 o                         
  -1   2   2        164.68        212.58         9.40 o                         
   0   2   2         42.01         75.02         6.63 o                         
   1   2   2       1109.78       1122.82        23.56 o                         
   2   2   2       8214.08       8329.18        61.75 o                         
   3   2   2       3198.47       3548.09        82.58 o                         
   4   2   2       4989.32       5100.33        88.62 o                         
   5   2   2        298.79        328.78        14.53 o                         
   6   2   2       1533.25       1604.28        38.94 o                         
   7   2   2         67.79         76.15         9.78 o                         
   8   2   2         77.12         76.18        17.53 o                         
   9   2   2        633.99        591.93        55.38 o                         
  -9   3   2         12.61         33.05        46.74 o                         
  -8   3   2        912.53        882.04        29.16 o                         
  -7   3   2        883.02        856.88        20.67 o                         
  -6   3   2        660.48        690.48        42.76 o                         
  -5   3   2       4527.13       4599.34        88.39 o                         
  -4   3   2        310.44        315.64        10.04 o                         
  -3   3   2       1023.66       1097.18        24.40 o                         
  -2   3   2          1.66          0.00        19.06 o                         
  -1   3   2       6882.59       6645.19        51.98 o                         
   0   3   2        708.89        809.73        14.61 o                         
   1   3   2       4955.31       4869.88        75.32 o                         
   2   3   2      14331.33      14410.29       180.26 o                         
   3   3   2       2241.14       2399.63        40.48 o                         
   4   3   2       7120.16       6941.65        72.27 o                         
   5   3   2          1.70          0.00        29.06 o                         
   6   3   2        290.94        254.99        19.50 o                         
   7   3   2        144.47        147.93        12.89 o                         
   8   3   2        526.21        500.22        24.57 o                         
   9   3   2        205.55        181.55        14.80 o                         
  -9   4   2         41.55         43.89        20.79 o                         
  -8   4   2        145.68        165.37        15.49 o                         
  -7   4   2        182.00        196.73        25.80 o                         
  -6   4   2       1242.66       1198.57        55.83 o                         
  -5   4   2        239.56        218.12        21.00 o                         
  -4   4   2       3335.88       3299.91        57.07 o                         
  -3   4   2        635.75        629.46        14.57 o                         
  -2   4   2       3761.00       3583.85        42.97 o                         
  -1   4   2        991.21        921.65        16.19 o                         
   0   4   2        729.43        736.74        10.05 o                         
   1   4   2       5877.73       5940.35        52.23 o                         
   2   4   2       4827.22       4874.28        60.59 o                         
   3   4   2        192.51        227.10         9.56 o                         
   4   4   2          9.12          3.42        24.08 o                         
   5   4   2       2883.20       2876.12        57.63 o                         
   6   4   2          7.93         23.63        33.13 o                         
   7   4   2        607.12        650.59        24.41 o                         
   8   4   2        390.41        395.77        29.49 o                         
   9   4   2          7.01         20.97        49.36 o                         
  -9   5   2         42.02          0.00        20.99 o                         
  -8   5   2        560.61        579.51        27.97 o                         
  -7   5   2          1.84         19.33        13.95 o                         
  -6   5   2         66.71         62.40        25.72 o                         
  -5   5   2       1792.60       1772.24        32.65 o                         
  -4   5   2        780.09        791.19        19.81 o                         
  -3   5   2        511.02        519.93        13.83 o                         
  -2   5   2        292.41        299.42        13.67 o                         
  -1   5   2       8031.43       7949.19       102.45 o                         
   0   5   2       1648.21       1671.01        23.66 o                         
   1   5   2       2270.63       2311.62        54.32 o                         
   2   5   2       5562.81       5742.50        57.28 o                         
   3   5   2         30.65          6.78        23.97 o                         
   4   5   2       8418.46       8120.28        84.34 o                         
   5   5   2        427.36        414.57        14.53 o                         
   6   5   2        313.68        302.79        19.44 o                         
   7   5   2        317.88        296.83        24.41 o                         
   8   5   2        133.93        170.58        14.74 o                         
   9   5   2          0.76          0.00        49.31 o                         
  -9   6   2        144.35        146.39        25.69 o                         
  -8   6   2        230.31        236.15        15.39 o                         
  -7   6   2        261.62        303.36        25.48 o                         
  -6   6   2         33.56         43.06        40.55 o                         
  -5   6   2       1178.76       1230.94        29.06 o                         
  -4   6   2       3584.17       3442.20       113.78 o                         
  -3   6   2       1823.63       1905.78        38.72 o                         
  -2   6   2      14840.78      14691.19        96.78 o                         
  -1   6   2       3517.11       3510.03        48.29 o                         
   0   6   2        132.98        124.49         6.80 o                         
   1   6   2       2273.86       2207.45        38.39 o                         
   2   6   2        864.75        912.00        19.17 o                         
   3   6   2        139.49        132.54         9.61 o                         
   4   6   2        385.46        392.77        14.47 o                         
   5   6   2       2563.96       2495.63        58.05 o                         
   6   6   2        133.05        168.09        39.21 o                         
   7   6   2        829.72        822.01        35.66 o                         
   8   6   2        313.90        278.09        22.59 o                         
   9   6   2         13.02         34.87        49.31 o                         
  -9   7   2        268.90        194.98        19.88 o                         
  -8   7   2         82.87         89.14        39.66 o                         
  -7   7   2         32.61         19.13        13.80 o                         
  -6   7   2        484.90        492.58        20.19 o                         
  -5   7   2        322.99        320.20        23.04 o                         
  -4   7   2       3520.27       3438.86       124.28 o                         
  -3   7   2          1.09         21.32        17.35 o                         
  -2   7   2        269.19        233.22        19.79 o                         
  -1   7   2       3243.90       3343.40       148.91 o                         
   0   7   2      12801.68      12768.47       118.27 o                         
   1   7   2       1831.22       2034.93        55.68 o                         
   2   7   2         32.49         26.98        19.95 o                         
   3   7   2       6005.85       5879.86        67.36 o                         
   4   7   2        184.74        208.30        14.47 o                         
   5   7   2       1195.94       1204.01        24.19 o                         
   6   7   2        474.08        452.85        31.66 o                         
   7   7   2        960.54        907.05        24.41 o                         
   8   7   2         29.29         20.80        44.07 o                         
  -8   8   2          0.13         32.29        45.73 o                         
  -7   8   2         48.76         57.12        20.09 o                         
  -6   8   2         39.00         49.66        17.60 o                         
  -5   8   2        175.45        197.70        19.87 o                         
  -4   8   2        567.40        562.59        16.55 o                         
  -3   8   2         21.22          0.00        24.34 o                         
  -2   8   2       1294.02       1291.90        29.46 o                         
  -1   8   2        115.20        107.61         9.83 o                         
   0   8   2        148.60        150.61        10.80 o                         
   1   8   2       2460.00       2515.63        83.63 o                         
   2   8   2         44.71         59.59        19.42 o                         
   3   8   2          6.89         10.27        28.93 o                         
   4   8   2         42.55         37.60        14.47 o                         
   5   8   2       1296.08       1300.03        29.10 o                         
   6   8   2         61.37         93.26        25.31 o                         
   7   8   2        104.53        110.36        14.63 o                         
   8   8   2        310.22        322.99        18.72 o                         
  -8   9   2          0.46         16.16        20.47 o                         
  -7   9   2        530.42        546.35        38.76 o                         
  -6   9   2       2023.05       1981.80        44.93 o                         
  -5   9   2         32.25         27.90        25.10 o                         
  -4   9   2       4366.67       4264.71        70.45 o                         
  -3   9   2         18.54          0.00        29.38 o                         
  -2   9   2       1820.79       1867.25        39.21 o                         
  -1   9   2       1668.43       1613.39        29.60 o                         
   0   9   2      12423.40      12235.33        93.01 o                         
   1   9   2       1767.93       1703.90        29.21 o                         
   2   9   2        408.41        415.02        14.52 o                         
   3   9   2       8850.70       8814.24        89.43 o                         
   4   9   2        401.72        379.21        14.52 o                         
   5   9   2        671.64        709.88        19.38 o                         
   6   9   2        559.38        578.68        24.30 o                         
   7   9   2        816.60        735.48        24.41 o                         
   8   9   2        124.97        173.07        14.69 o                         
  -8  10   2        127.84        138.50        20.55 o                         
  -7  10   2          2.14         21.26        19.94 o                         
  -6  10   2          6.81          8.30        40.22 o                         
  -5  10   2          3.27         13.76        38.92 o                         
  -4  10   2        341.89        314.75        30.75 o                         
  -3  10   2        294.55        277.92        42.61 o                         
  -2  10   2       1125.04       1104.78        29.54 o                         
  -1  10   2       1133.56       1160.26        24.63 o                         
   0  10   2        349.87        337.91        10.43 o                         
   1  10   2         80.39         70.34        49.11 o                         
   2  10   2         25.45         34.05        18.24 o                         
   3  10   2        113.49         90.92        14.52 o                         
   4  10   2        679.09        654.12        19.32 o                         
   5  10   2        330.45        334.09        23.57 o                         
   6  10   2         33.02         45.16        13.10 o                         
   7  10   2        335.67        311.40        34.15 o                         
   8  10   2         76.29         57.73        34.98 o                         
  -8  11   2         38.72         24.75        50.05 o                         
  -7  11   2         72.08         47.68        31.81 o                         
  -6  11   2        321.10        351.08        24.73 o                         
  -5  11   2        674.10        649.14        19.49 o                         
  -4  11   2       1759.42       1691.27        39.37 o                         
  -3  11   2         46.95         76.92        49.11 o                         
  -2  11   2       1178.36       1173.37        26.86 o                         
  -1  11   2       1866.80       1835.11        76.53 o                         
   0  11   2       4865.17       4828.89        59.74 o                         
   1  11   2         82.95         95.18        21.99 o                         
   2  11   2        173.99        178.51        20.85 o                         
   3  11   2       4027.58       4028.21       134.48 o                         
   4  11   2        272.35        255.20        19.43 o                         
   5  11   2        385.77        378.67        19.38 o                         
   6  11   2        457.05        486.58        24.41 o                         
   7  11   2        381.09        395.19        18.06 o                         
   8  11   2        257.14        256.39        14.69 o                         
  -7  12   2        296.56        326.63        29.76 o                         
  -6  12   2          4.08         11.50        43.27 o                         
  -5  12   2        143.84        167.17        24.57 o                         
  -4  12   2       1062.00       1075.89        53.26 o                         
  -3  12   2        157.46        143.54        19.76 o                         
  -2  12   2       5838.62       5782.00        98.29 o                         
  -1  12   2       1298.01       1325.18        31.80 o                         
   0  12   2         15.78         13.94        20.88 o                         
   1  12   2       1427.18       1431.96        78.27 o                         
   2  12   2        301.58        318.71        14.68 o                         
   3  12   2         72.64         62.97         9.72 o                         
   4  12   2        197.15        165.52        19.49 o                         
   5  12   2       1230.50       1198.51        35.66 o                         
   6  12   2          4.51         10.34        39.04 o                         
   7  12   2        544.02        520.89        29.38 o                         
  -7  13   2         38.36         21.00        44.44 o                         
  -6  13   2          0.41          0.00        39.21 o                         
  -5  13   2       1116.67       1020.33        24.78 o                         
  -4  13   2          0.54         11.32        13.44 o                         
  -3  13   2         48.80         68.24        22.06 o                         
  -2  13   2        343.31        321.03        19.71 o                         
  -1  13   2        509.86        495.65        21.08 o                         
   0  13   2          0.81         23.10        19.81 o                         
   1  13   2       1094.94       1146.06        65.73 o                         
   2  13   2        752.03        851.97        19.60 o                         
   3  13   2         22.00         36.55        24.47 o                         
   4  13   2       1167.51       1138.15        60.14 o                         
   5  13   2          0.36          0.00        43.15 o                         
   6  13   2         59.18         40.13        41.20 o                         
   7  13   2          3.22         34.60        48.93 o                         
  -7  14   2        451.90        451.81        48.20 o                         
  -6  14   2         88.05         83.78        14.80 o                         
  -5  14   2          3.29          0.00        43.42 o                         
  -4  14   2        579.10        601.94        24.62 o                         
  -3  14   2         46.27         47.82        25.58 o                         
  -2  14   2        914.46        936.31        19.66 o                         
  -1  14   2        187.47        173.06        19.60 o                         
   0  14   2          5.89          7.59        12.59 o                         
   1  14   2        683.87        709.02        19.55 o                         
   2  14   2        325.39        319.66        19.60 o                         
   3  14   2        246.83        240.68        26.97 o                         
   4  14   2         18.65         17.20        48.66 o                         
   5  14   2        584.56        605.93        24.30 o                         
   6  14   2         62.65         73.73        14.58 o                         
   7  14   2        166.67        127.07        44.57 o                         
  -6  15   2         43.86          5.18        19.76 o                         
  -5  15   2        331.13        299.61        29.33 o                         
  -4  15   2          3.18         27.63        39.10 o                         
  -3  15   2        167.83        144.05        12.79 o                         
  -2  15   2          0.21          0.00        38.16 o                         
  -1  15   2       2031.08       1982.23       138.18 o                         
   0  15   2        174.11        159.83        20.75 o                         
   1  15   2        422.02        402.43        19.44 o                         
   2  15   2       1400.45       1326.32        38.46 o                         
   3  15   2        354.18        335.88        24.36 o                         
   4  15   2        437.66        486.08        24.31 o                         
   5  15   2          2.20          0.00        19.51 o                         
   6  15   2          0.98          0.00        43.86 o                         
  -6  16   2        129.02        145.45        14.58 o                         
  -5  16   2          9.34         20.62        43.70 o                         
  -4  16   2          0.79          0.00        38.84 o                         
  -3  16   2       1152.30       1096.84        43.44 o                         
  -2  16   2        215.46        212.51        24.25 o                         
  -1  16   2        455.07        462.15        24.20 o                         
   0  16   2       1212.12       1166.87        19.79 o                         
   1  16   2        394.04        441.40        24.20 o                         
   2  16   2        344.76        363.31        24.20 o                         
   3  16   2         83.77         65.45        19.56 o                         
   4  16   2        279.75        312.76        17.72 o                         
   5  16   2         24.23         41.33        19.62 o                         
   6  16   2        656.61        672.18        34.08 o                         
  -5  17   2         11.57         30.75        43.48 o                         
  -4  17   2         42.64         78.14        19.60 o                         
  -3  17   2         16.24         14.90        19.22 o                         
  -2  17   2          4.30         27.31        38.57 o                         
  -1  17   2        200.68        170.76        85.83 o                         
   0  17   2         29.37         27.24        23.81 o                         
   1  17   2          2.23         15.84        19.79 o                         
   2  17   2         20.15         34.00        14.42 o                         
   3  17   2        102.18        114.95        16.47 o                         
   4  17   2         53.83         32.28        49.29 o                         
   5  17   2         20.90         10.33        48.51 o                         
  -5  18   2         13.87         10.21        48.08 o                         
  -4  18   2         16.32         40.72        43.22 o                         
  -3  18   2        950.15        945.32        38.76 o                         
  -2  18   2         66.60         65.48        14.37 o                         
  -1  18   2        483.58        499.59        25.84 o                         
   0  18   2        942.64        990.74        25.71 o                         
   1  18   2        149.41        141.25        21.53 o                         
   2  18   2        338.14        367.71        28.74 o                         
   3  18   2        118.15        118.80        14.37 o                         
   4  18   2        266.79        266.08        14.42 o                         
   5  18   2          2.36         10.23        48.40 o                         
  -4  19   2          3.31          0.00        47.81 o                         
  -3  19   2          1.54         30.41        43.00 o                         
  -2  19   2         16.73         10.16        43.00 o                         
  -1  19   2         33.27         62.74        27.05 o                         
   0  19   2          3.16         13.49        17.53 o                         
   1  19   2         83.95         80.72        46.77 o                         
   2  19   2         87.82          0.00        42.95 o                         
   3  19   2          8.70         40.47        42.95 o                         
   4  19   2         10.33         33.85        47.87 o                         
  -3  20   2        853.17        865.54        39.97 o                         
  -2  20   2         36.62         46.52        30.30 o                         
  -1  20   2         62.09         45.33        19.07 o                         
   0  20   2         31.04         62.09        14.55 o                         
   1  20   2        612.16        609.03        55.38 o                         
   2  20   2        546.03        580.55        28.47 o                         
   3  20   2         26.20         63.12        19.38 o                         
  -1  21   2         62.42         31.72        52.95 o                         
   0  21   2          2.24          5.02        33.41 o                         
   1  21   2        431.92        467.64        33.07 o                         
  -9   1   3        102.47         37.06        52.41 o                         
  -8   1   3         64.22         58.84        21.29 o                         
  -7   1   3        604.08        623.14        25.70 o                         
  -6   1   3        172.61        188.44        21.76 o                         
  -5   1   3       4372.43       4359.54        69.50 o                         
  -4   1   3       3732.87       3708.57        58.39 o                         
  -3   1   3        278.41        277.12         9.56 o                         
  -2   1   3      14361.15      13747.17       204.82 o                         
  -1   1   3        380.83        412.65         9.44 o                         
   0   1   3        243.60        257.67         6.61 o                         
   1   1   3       1864.92       1831.89        32.85 o                         
   2   1   3       7867.50       7808.63        63.62 o                         
   3   1   3        195.88        213.08        17.60 o                         
   4   1   3       3406.51       3483.53        67.69 o                         
   5   1   3       5711.65       5666.76        81.58 o                         
   6   1   3         32.13         38.21        13.20 o                         
   7   1   3       2128.75       2079.95        77.97 o                         
   8   1   3         96.01         70.94        19.37 o                         
   9   1   3        128.11         78.19        34.75 o                         
  -9   2   3        266.77        292.07        15.65 o                         
  -8   2   3         63.91         76.91        32.71 o                         
  -7   2   3        706.07        691.23        25.70 o                         
  -6   2   3        745.59        707.96        20.25 o                         
  -5   2   3        359.15        329.99        14.85 o                         
  -4   2   3       1002.79       1011.90        24.36 o                         
  -3   2   3       1642.11       1658.16        33.44 o                         
  -2   2   3       1891.20       1855.64        33.01 o                         
  -1   2   3        129.42        127.17        12.84 o                         
   0   2   3       6629.07       6443.14        36.36 o                         
   1   2   3       4085.24       4186.34        62.86 o                         
   2   2   3       3308.40       3259.73        42.47 o                         
   3   2   3       2544.67       2431.73        42.79 o                         
   4   2   3         39.35         23.67        28.69 o                         
   5   2   3        103.31        116.86        57.42 o                         
   6   2   3         53.72         34.13        38.57 o                         
   7   2   3        425.80        384.00        24.20 o                         
   8   2   3        244.92        244.01        38.38 o                         
   9   2   3        333.11        329.46        14.69 o                         
  -9   3   3         15.95         22.06        15.60 o                         
  -8   3   3         43.50         58.47        15.49 o                         
  -7   3   3        329.30        332.48        25.70 o                         
  -6   3   3        813.75        836.56        20.25 o                         
  -5   3   3        770.46        813.80        19.34 o                         
  -4   3   3        131.44        130.61        14.58 o                         
  -3   3   3       1913.10       1925.41        40.34 o                         
  -2   3   3       3324.23       3162.04        57.57 o                         
  -1   3   3       2410.52       2375.63        35.13 o                         
   0   3   3         33.26         22.71         7.68 o                         
   1   3   3       1089.18       1053.88        18.80 o                         
   2   3   3       3718.45       3652.34        47.33 o                         
   3   3   3       4658.45       4753.22        61.86 o                         
   4   3   3          4.00         10.12        28.63 o                         
   5   3   3       1272.41       1310.44        33.65 o                         
   6   3   3       1068.08       1036.72        19.34 o                         
   7   3   3        505.98        491.11        24.25 o                         
   8   3   3         31.79         22.75        47.95 o                         
   9   3   3        115.40         90.06        14.69 o                         
  -9   4   3        369.13        403.33        19.79 o                         
  -8   4   3          6.04          5.94        20.39 o                         
  -7   4   3        504.19        529.07        25.59 o                         
  -6   4   3        451.62        438.92        20.19 o                         
  -5   4   3         10.64         17.51        34.66 o                         
  -4   4   3       1812.58       1765.76        34.01 o                         
  -3   4   3       2554.84       2695.86        47.74 o                         
  -2   4   3       2683.64       2703.38        53.64 o                         
  -1   4   3         72.51         59.91         9.40 o                         
   0   4   3      10676.77      10486.36        99.50 o                         
   1   4   3       1157.38       1166.10        53.64 o                         
   2   4   3       3559.69       3602.49        76.08 o                         
   3   4   3       6723.72       6656.73       140.07 o                         
   4   4   3         13.37          4.50        18.30 o                         
   5   4   3        933.47        930.85        21.23 o                         
   6   4   3         69.85         96.24        16.47 o                         
   7   4   3        492.91        425.41        24.20 o                         
   8   4   3          7.37         31.01        43.86 o                         
   9   4   3        586.75        595.66        34.24 o                         
  -9   5   3          0.80         10.94        51.44 o                         
  -8   5   3          0.60         20.44        43.33 o                         
  -7   5   3         22.36         50.56        13.94 o                         
  -6   5   3       2144.15       2047.30        40.22 o                         
  -5   5   3         47.64         59.70        19.00 o                         
  -4   5   3       1993.80       1964.17        33.95 o                         
  -3   5   3      12124.11      12047.35        98.13 o                         
  -2   5   3         41.67         20.15        18.96 o                         
  -1   5   3       3594.07       3523.98        44.77 o                         
   0   5   3         78.44         69.10         8.53 o                         
   1   5   3       1965.61       1951.74        45.56 o                         
   2   5   3        810.07        812.82        22.51 o                         
   3   5   3       8792.78       8999.52        85.78 o                         
   4   5   3       3378.45       3341.37        57.47 o                         
   5   5   3         19.66         13.62        33.65 o                         
   6   5   3       2059.84       2106.41        43.43 o                         
   7   5   3         87.91        107.94        62.18 o                         
   8   5   3         40.51         87.61        20.25 o                         
  -9   6   3         51.69        123.00        15.33 o                         
  -8   6   3        437.09        417.87        30.56 o                         
  -7   6   3       1090.15       1058.23        25.32 o                         
  -6   6   3        152.87        156.01        20.03 o                         
  -5   6   3       1251.11       1222.25        24.61 o                         
  -4   6   3       2977.73       2981.93        74.87 o                         
  -3   6   3       2262.25       2201.14        43.13 o                         
  -2   6   3        945.15        921.10        29.24 o                         
  -1   6   3       2610.19       2539.27        42.79 o                         
   0   6   3       5399.89       5337.31        40.31 o                         
   1   6   3       4924.86       5169.43       107.96 o                         
   2   6   3        307.73        300.84        19.19 o                         
   3   6   3       2699.29       2598.27        52.50 o                         
   4   6   3       4449.99       4384.34        75.48 o                         
   5   6   3         89.73         95.67        19.23 o                         
   6   6   3        138.24        120.25        12.26 o                         
   7   6   3        262.20        246.59        24.20 o                         
   8   6   3        167.00        176.06        14.58 o                         
  -8   7   3        213.33        254.43        15.23 o                         
  -7   7   3          4.10         39.24        40.39 o                         
  -6   7   3         39.02         20.58        17.30 o                         
  -5   7   3        197.83        223.10        19.60 o                         
  -4   7   3       2223.31       2105.56        38.80 o                         
  -3   7   3       1953.07       1942.71        38.70 o                         
  -2   7   3         20.02         16.96        23.98 o                         
  -1   7   3       1001.18        937.57        21.06 o                         
   0   7   3       3030.35       3178.03        33.75 o                         
   1   7   3        211.26        274.07        13.37 o                         
   2   7   3         86.19         97.93        14.31 o                         
   3   7   3       1548.59       1609.47        30.87 o                         
   4   7   3        632.59        611.00        14.42 o                         
   5   7   3        873.09        875.39        19.28 o                         
   6   7   3       1451.70       1435.50        33.85 o                         
   7   7   3        328.97        319.01        24.20 o                         
   8   7   3        501.88        532.70        38.15 o                         
  -8   8   3       1422.14       1378.20        60.89 o                         
  -7   8   3        259.05        217.36        25.16 o                         
  -6   8   3        417.97        404.34        24.78 o                         
  -5   8   3       1919.90       1880.35        39.08 o                         
  -4   8   3        821.20        822.74        31.81 o                         
  -3   8   3       1044.66       1029.26        20.70 o                         
  -2   8   3        616.23        654.13        16.30 o                         
  -1   8   3       8892.54       8822.51        81.74 o                         
   0   8   3        217.32        224.68         6.96 o                         
   1   8   3       7721.75       7445.37        74.22 o                         
   2   8   3       3778.27       3720.95       100.10 o                         
   3   8   3        125.99        142.60        21.31 o                         
   4   8   3        451.62        503.01        29.62 o                         
   5   8   3       2263.98       2236.70        38.56 o                         
   6   8   3          1.46          0.00        33.87 o                         
   7   8   3         16.70          9.37        19.35 o                         
   8   8   3       1477.77       1427.45        59.84 o                         
  -8   9   3          0.18         31.89        45.14 o                         
  -7   9   3         34.65         59.60        38.98 o                         
  -6   9   3         31.44         20.37        17.07 o                         
  -5   9   3         34.76         48.10        38.86 o                         
  -4   9   3         46.87         49.43        21.43 o                         
  -3   9   3        352.83        346.30        14.53 o                         
  -2   9   3         54.42         67.70        17.91 o                         
  -1   9   3        456.96        427.58        14.53 o                         
   0   9   3         54.76         50.64        21.46 o                         
   1   9   3         12.39         10.21        24.03 o                         
   2   9   3        101.99        119.97        14.42 o                         
   3   9   3          9.35         16.93        33.64 o                         
   4   9   3         96.53         66.86        29.62 o                         
   5   9   3        120.70        112.63        19.28 o                         
   6   9   3         87.58         69.85        17.75 o                         
   7   9   3        113.18        127.92        14.53 o                         
   8   9   3          6.65         11.73        54.63 o                         
  -8  10   3        776.00        779.53        50.39 o                         
  -7  10   3         85.28         44.44        49.14 o                         
  -6  10   3          4.69          0.00        39.90 o                         
  -5  10   3       1004.45        956.12        19.38 o                         
  -4  10   3       1144.55       1222.97        45.71 o                         
  -3  10   3        219.90        216.10        14.58 o                         
  -2  10   3        980.62        965.11        24.41 o                         
  -1  10   3       6239.22       6247.12        77.84 o                         
   0  10   3        298.28        296.22        10.27 o                         
   1  10   3       6674.47       6616.72        77.22 o                         
   2  10   3       3203.30       3294.49       153.67 o                         
   3  10   3          0.15         13.64        33.74 o                         
   4  10   3       2256.18       2361.81        42.74 o                         
   5  10   3        154.99        129.99        19.28 o                         
   6  10   3          3.68         11.39        42.94 o                         
   7  10   3        171.39        183.69        15.87 o                         
   8  10   3        422.87        432.70        40.12 o                         
  -8  11   3         22.01         75.65        45.63 o                         
  -7  11   3          5.24          0.00        50.52 o                         
  -6  11   3        237.80        278.06        24.35 o                         
  -5  11   3         98.53        111.49        15.64 o                         
  -4  11   3        436.51        420.79        23.12 o                         
  -3  11   3       1051.83       1052.36        28.56 o                         
  -2  11   3        395.08        379.23        14.64 o                         
  -1  11   3       2254.30       2334.17        44.72 o                         
   0  11   3        330.42        313.26        10.31 o                         
   1  11   3        221.39        233.69        14.53 o                         
   2  11   3          8.08         17.08        33.91 o                         
   3  11   3        824.22        826.04        19.33 o                         
   4  11   3        420.46        395.46        31.66 o                         
   5  11   3        683.92        663.35        24.14 o                         
   6  11   3       1236.64       1286.96        36.79 o                         
   7  11   3         19.42          0.00        49.74 o                         
  -7  12   3        355.40        364.43        18.76 o                         
  -6  12   3         99.32         65.42        19.95 o                         
  -5  12   3        492.52        467.19        24.30 o                         
  -4  12   3        597.67        589.11        19.44 o                         
  -3  12   3         92.24        107.49        20.78 o                         
  -2  12   3        109.87        124.20        19.50 o                         
  -1  12   3         72.15         75.57        16.62 o                         
   0  12   3       3150.20       3191.22        48.37 o                         
   1  12   3        802.74        805.64        19.49 o                         
   2  12   3          7.03         13.71        19.39 o                         
   3  12   3        515.44        510.56        19.33 o                         
   4  12   3        718.20        709.67        26.90 o                         
   5  12   3        161.24        161.27        15.03 o                         
   6  12   3        131.53        149.20        52.58 o                         
   7  12   3        258.91        243.28        21.91 o                         
  -7  13   3          8.69         10.36        48.99 o                         
  -6  13   3        760.50        764.60        29.11 o                         
  -5  13   3        335.16        344.43        24.36 o                         
  -4  13   3        351.15        360.65        27.35 o                         
  -3  13   3       1324.45       1304.80        29.27 o                         
  -2  13   3        151.28        170.77        28.86 o                         
  -1  13   3        853.48        885.07        22.21 o                         
   0  13   3          3.77          0.00        24.53 o                         
   1  13   3        169.98        193.45        19.49 o                         
   2  13   3          1.85          0.00        24.85 o                         
   3  13   3       2762.36       2560.13       207.92 o                         
   4  13   3        353.04        325.96        24.30 o                         
   5  13   3          2.33          0.00        38.83 o                         
   6  13   3        293.34        275.47        14.58 o                         
   7  13   3          0.44         11.74        54.78 o                         
  -7  14   3        259.82        219.63        44.35 o                         
  -6  14   3        212.02        186.01        14.64 o                         
  -5  14   3          1.06          0.00        39.00 o                         
  -4  14   3        467.24        455.43        40.57 o                         
  -3  14   3        158.25        173.97        24.46 o                         
  -2  14   3         30.52          0.00        41.37 o                         
  -1  14   3        223.56        221.65        19.55 o                         
   0  14   3       2700.93       2656.58        34.58 o                         
   1  14   3         96.65        121.41        50.77 o                         
   2  14   3        294.55        325.21        19.49 o                         
   3  14   3        957.44        998.69        24.35 o                         
   4  14   3         66.72         80.15        14.58 o                         
   5  14   3        324.56        337.65        29.16 o                         
   6  14   3         74.71         70.53        31.35 o                         
  -6  15   3        196.59        211.94        23.04 o                         
  -5  15   3        297.74        265.58        50.77 o                         
  -4  15   3         73.95         18.09        51.24 o                         
  -3  15   3        175.27        162.08        33.62 o                         
  -2  15   3       1099.60       1109.21        95.42 o                         
  -1  15   3        398.85        380.87        43.29 o                         
   0  15   3         33.65         36.22        10.21 o                         
   1  15   3        224.39        224.36        21.53 o                         
   2  15   3       1294.63       1286.56        24.41 o                         
   3  15   3        152.24        172.88        22.29 o                         
   4  15   3         32.43         34.20        19.15 o                         
   5  15   3        232.35        262.36        18.58 o                         
   6  15   3        359.96        409.77        18.49 o                         
  -6  16   3         25.95         36.95        23.87 o                         
  -5  16   3         13.86          0.00        44.01 o                         
  -4  16   3          2.53         14.97        19.18 o                         
  -3  16   3         89.87         62.83        20.22 o                         
  -2  16   3        143.89        177.72        67.16 o                         
  -1  16   3        350.33        359.35        39.97 o                         
   0  16   3       1184.26       1139.03        37.91 o                         
   1  16   3        233.95        251.93        24.25 o                         
   2  16   3        383.52        379.70        24.36 o                         
   3  16   3        365.35        374.67        24.31 o                         
   4  16   3          5.12         30.94        43.75 o                         
   5  16   3        150.48        181.69        76.08 o                         
  -5  17   3        441.96        454.22        29.16 o                         
  -4  17   3        257.82        290.45        24.48 o                         
  -3  17   3          0.29         20.56        38.77 o                         
  -2  17   3       2069.31       2037.34       130.40 o                         
  -1  17   3         42.57         37.58        38.67 o                         
   0  17   3          5.95         17.48        18.05 o                         
   1  17   3        275.33        321.11        24.14 o                         
   2  17   3        991.42        984.82        24.14 o                         
   3  17   3         66.40          8.85        20.47 o                         
   4  17   3        172.66        140.87        30.75 o                         
   5  17   3        986.44       1010.58        47.90 o                         
  -4  18   3         96.64        113.41        21.76 o                         
  -3  18   3          4.01         20.45        43.37 o                         
  -2  18   3         30.35         30.63        43.32 o                         
  -1  18   3          3.01          0.00        43.87 o                         
   0  18   3         52.48         42.52        10.20 o                         
   1  18   3          5.22         47.59        38.46 o                         
   2  18   3          6.57         10.22        43.27 o                         
   3  18   3         81.42         61.50        19.92 o                         
   4  18   3          7.12          0.00        48.35 o                         
  -4  19   3         98.48          0.00        68.45 o                         
  -3  19   3         15.75         10.13        47.92 o                         
  -2  19   3        549.60        498.27        28.74 o                         
  -1  19   3         30.17         25.20        19.10 o                         
   0  19   3         12.22         48.40        13.71 o                         
   1  19   3        287.73        318.42        18.04 o                         
   2  19   3        290.33        276.07        18.19 o                         
   3  19   3          4.09         33.85        47.87 o                         
  -2  20   3         62.48         20.21        47.60 o                         
  -1  20   3          6.68         33.66        47.60 o                         
   0  20   3        248.96        219.80        12.81 o                         
   1  20   3         82.43        100.94        19.19 o                         
   2  20   3         80.12         80.85        20.70 o                         
  -9   0   4        635.39        651.70        51.22 o                         
  -8   0   4         76.56         43.37        79.48 o                         
  -7   0   4          0.42          0.00        49.71 o                         
  -6   0   4       1520.27       1575.08        56.06 o                         
  -5   0   4         58.16        110.15        20.70 o                         
  -4   0   4       7262.62       7489.35       115.29 o                         
  -3   0   4       1745.94       1672.54        40.19 o                         
  -2   0   4       6605.78       6897.64        92.63 o                         
  -1   0   4      13874.54      13224.87       125.41 o                         
   0   0   4        830.26        703.77        52.51 o                         
   1   0   4       6012.91       6276.16        85.83 o                         
   2   0   4        556.34        558.32        19.95 o                         
   3   0   4       9630.85       9336.12       120.43 o                         
   4   0   4         25.94         33.54        20.10 o                         
   5   0   4       1005.60        938.64        40.50 o                         
   6   0   4       8365.62       7878.74       149.14 o                         
   7   0   4         97.11        156.69        20.40 o                         
   8   0   4        137.74        205.35        20.55 o                         
  -9   1   4          1.49          0.00        20.99 o                         
  -8   1   4        145.29        133.45        50.62 o                         
  -7   1   4         50.24         78.85        10.04 o                         
  -6   1   4        254.97        266.12        19.82 o                         
  -5   1   4         13.03          6.90        34.08 o                         
  -4   1   4        466.04        494.70        14.37 o                         
  -3   1   4          0.44          3.32        23.67 o                         
  -2   1   4       4928.25       5067.81       149.44 o                         
  -1   1   4       9905.88       9886.07        74.63 o                         
   0   1   4        747.28        734.43        13.20 o                         
   1   1   4       2915.55       2963.70        70.11 o                         
   2   1   4       1559.44       1670.60        46.01 o                         
   3   1   4         81.68         78.34        14.21 o                         
   4   1   4          5.98          0.00        28.53 o                         
   5   1   4        654.06        628.75        19.27 o                         
   6   1   4         86.90         66.24        24.73 o                         
   7   1   4         34.77         53.57        34.00 o                         
   8   1   4        271.77        287.40        14.53 o                         
  -9   2   4        190.16        221.86        58.33 o                         
  -8   2   4         28.72         10.84        15.33 o                         
  -7   2   4         67.14         79.26        25.08 o                         
  -6   2   4       1813.86       1815.80        39.58 o                         
  -5   2   4          4.21         12.11        28.05 o                         
  -4   2   4       2950.43       2886.98        57.53 o                         
  -3   2   4       1690.47       1595.90        40.50 o                         
  -2   2   4        576.34        507.83         9.40 o                         
  -1   2   4       6146.36       6114.22        60.69 o                         
   0   2   4       1479.52       1545.16        29.08 o                         
   1   2   4       1809.00       1832.31        37.50 o                         
   2   2   4         40.99         14.16        12.35 o                         
   3   2   4       9186.15       9163.07        87.49 o                         
   4   2   4        407.91        431.15        14.26 o                         
   5   2   4         18.45          6.25        30.73 o                         
   6   2   4       2283.76       2343.47        43.16 o                         
   7   2   4        138.60        129.80        14.42 o                         
   8   2   4         70.27         69.85        30.82 o                         
  -9   3   4         51.50         39.47        25.69 o                         
  -8   3   4        607.59        599.41        30.66 o                         
  -7   3   4         38.98         31.91        35.15 o                         
  -6   3   4        566.88        560.43        25.54 o                         
  -5   3   4        436.93        388.96        19.44 o                         
  -4   3   4       1605.92       1528.96        28.79 o                         
  -3   3   4        113.68        112.68        15.64 o                         
  -2   3   4       1853.40       1584.20        36.79 o                         
  -1   3   4       3552.28       3390.37        46.74 o                         
   0   3   4       2219.68       2151.68        26.46 o                         
   1   3   4       9774.72       9396.49       104.34 o                         
   2   3   4        265.94        254.76        18.66 o                         
   3   3   4         20.82          6.72        14.21 o                         
   4   3   4        266.79        246.00        14.26 o                         
   5   3   4        631.50        679.59        19.12 o                         
   6   3   4         13.73          0.00        37.42 o                         
   7   3   4        993.26       1007.23        48.50 o                         
   8   3   4       1541.24       1497.58        48.43 o                         
  -9   4   4        151.86        175.36        26.07 o                         
  -8   4   4         74.93         74.27        52.02 o                         
  -7   4   4        289.14        291.27        25.11 o                         
  -6   4   4          6.73          0.00        33.60 o                         
  -5   4   4       2307.89       2232.11        45.10 o                         
  -4   4   4          4.62         20.32        14.37 o                         
  -3   4   4         14.68         23.44        17.18 o                         
  -2   4   4       3809.41       3706.77       115.82 o                         
  -1   4   4       1146.36       1107.86        20.73 o                         
   0   4   4       1058.63       1043.38        15.52 o                         
   1   4   4         14.32         16.68        18.80 o                         
   2   4   4       4825.72       4767.03        68.37 o                         
   3   4   4        209.25        227.85        14.21 o                         
   4   4   4       1441.24       1470.97        33.33 o                         
   5   4   4        760.33        720.93        26.97 o                         
   6   4   4        141.03        177.90        17.68 o                         
   7   4   4        391.46        423.92        25.61 o                         
   8   4   4         11.27         10.30        43.59 o                         
  -8   5   4        151.32        215.99        15.28 o                         
  -7   5   4        657.86        670.91        25.11 o                         
  -6   5   4        108.44        132.91        15.87 o                         
  -5   5   4        358.33        361.05        19.44 o                         
  -4   5   4       2570.40       2484.20        52.70 o                         
  -3   5   4         19.10         17.80        17.81 o                         
  -2   5   4       1227.31       1272.30        25.70 o                         
  -1   5   4       1659.42       1561.49        31.95 o                         
   0   5   4         53.24         52.22         7.57 o                         
   1   5   4       5828.61       5668.44       202.48 o                         
   2   5   4         13.80         23.37        14.21 o                         
   3   5   4         11.49          0.00        28.47 o                         
   4   5   4       2122.93       2010.39        41.25 o                         
   5   5   4         32.26         35.99        26.90 o                         
   6   5   4         79.23         88.76         9.56 o                         
   7   5   4        100.99         99.78        14.48 o                         
   8   5   4        264.64        223.12        14.48 o                         
  -8   6   4          7.60          0.00        45.68 o                         
  -7   6   4        323.76        336.22        32.18 o                         
  -6   6   4        228.66        216.90        21.74 o                         
  -5   6   4       2503.23       2506.31        48.59 o                         
  -4   6   4        919.19        892.45        14.36 o                         
  -3   6   4       1396.63       1400.05        28.52 o                         
  -2   6   4       4499.82       4422.17       143.62 o                         
  -1   6   4        354.82        371.42        17.38 o                         
   0   6   4        162.81        174.37         6.69 o                         
   1   6   4        679.69        691.84        18.91 o                         
   2   6   4       4480.00       4509.98        66.34 o                         
   3   6   4       1434.43       1501.82        28.56 o                         
   4   6   4       4635.67       4701.94        83.94 o                         
   5   6   4       1428.58       1433.51        47.45 o                         
   6   6   4         38.94          5.92        37.65 o                         
   7   6   4        486.02        490.73        33.32 o                         
   8   6   4         31.31         20.53        48.40 o                         
  -8   7   4         53.36         34.44        21.53 o                         
  -7   7   4        519.72        536.15        24.94 o                         
  -6   7   4         91.20        103.98        37.10 o                         
  -5   7   4        338.70        357.26        19.43 o                         
  -4   7   4        892.62        879.57        17.28 o                         
  -3   7   4       2671.92       2656.02        57.19 o                         
  -2   7   4         15.48         13.43        28.47 o                         
  -1   7   4          2.48         13.37        23.72 o                         
   0   7   4       4916.03       4781.77        60.43 o                         
   1   7   4        226.52        224.56        14.21 o                         
   2   7   4       2071.43       2037.48        47.49 o                         
   3   7   4        930.95        953.83        39.97 o                         
   4   7   4        286.06        297.48        19.07 o                         
   5   7   4        296.07        298.48        19.18 o                         
   6   7   4        967.32        912.79        24.09 o                         
   7   7   4         49.02          0.00        38.57 o                         
   8   7   4         78.27         73.60        44.35 o                         
  -8   8   4         49.51         37.49        20.35 o                         
  -7   8   4        138.12        187.02        14.90 o                         
  -6   8   4         28.92          0.00        40.03 o                         
  -5   8   4        477.73        487.45        19.43 o                         
  -4   8   4         76.75         52.88        31.58 o                         
  -3   8   4          1.38          0.00        33.43 o                         
  -2   8   4        459.46        448.77        14.32 o                         
  -1   8   4          0.13          3.40        28.53 o                         
   0   8   4          8.23         32.20        12.51 o                         
   1   8   4          0.80          3.36        28.52 o                         
   2   8   4        471.90        485.48        21.38 o                         
   3   8   4          7.09         10.08        33.38 o                         
   4   8   4        196.72        195.31        21.53 o                         
   5   8   4        278.32        278.48        19.18 o                         
   6   8   4         77.52         74.64        16.62 o                         
   7   8   4        367.13        367.78        29.31 o                         
   8   8   4         30.25          0.00        54.34 o                         
  -8   9   4          1.86         10.64        50.16 o                         
  -7   9   4       1403.17       1423.31        42.76 o                         
  -6   9   4         11.80         25.11        19.33 o                         
  -5   9   4        232.57        261.32        36.11 o                         
  -4   9   4        579.59        569.30        19.27 o                         
  -3   9   4       3882.94       3885.53        67.24 o                         
  -2   9   4        152.63        156.19        14.37 o                         
  -1   9   4        445.94        443.90        23.50 o                         
   0   9   4       9860.73       9810.63        91.75 o                         
   1   9   4          6.76         10.12        14.32 o                         
   2   9   4       2835.02       2807.82        54.61 o                         
   3   9   4        439.95        482.59        34.75 o                         
   4   9   4       1568.13       1531.61        38.29 o                         
   5   9   4        340.63        330.71        24.04 o                         
   6   9   4       1050.00        998.65        24.48 o                         
   7   9   4        510.22        446.59        49.86 o                         
  -8  10   4          1.23          0.00        49.95 o                         
  -7  10   4         41.98         41.83        44.39 o                         
  -6  10   4         88.92         84.61        20.06 o                         
  -5  10   4        317.07        326.85        30.14 o                         
  -4  10   4        129.32        133.90        19.27 o                         
  -3  10   4        208.49        226.66        34.00 o                         
  -2  10   4        248.10        252.00        14.42 o                         
  -1  10   4          0.59         23.80        18.75 o                         
   0  10   4        204.01        194.79        12.69 o                         
   1  10   4        105.34        117.03        24.86 o                         
   2  10   4        794.97        768.21        19.12 o                         
   3  10   4        157.90        157.06        19.17 o                         
   4  10   4        746.70        729.52        19.23 o                         
   5  10   4        208.51        228.66        18.96 o                         
   6  10   4          0.29         17.07        38.62 o                         
   7  10   4         46.72         20.52        43.59 o                         
  -7  11   4        371.88        340.72        29.49 o                         
  -6  11   4        109.20        114.30        64.37 o                         
  -5  11   4        241.54        273.35        24.14 o                         
  -4  11   4        435.79        423.20        19.28 o                         
  -3  11   4       2181.04       2188.75        42.87 o                         
  -2  11   4         59.53         26.14        23.81 o                         
  -1  11   4         22.17          0.00        33.76 o                         
   0  11   4       3770.87       3738.52        64.13 o                         
   1  11   4        585.37        588.30        19.23 o                         
   2  11   4        930.13        981.97        22.53 o                         
   3  11   4        652.80        680.83        31.88 o                         
   4  11   4        596.63        591.51        21.20 o                         
   5  11   4        695.33        784.52        34.30 o                         
   6  11   4        184.01        168.15        14.48 o                         
   7  11   4        128.08        141.54        14.58 o                         
  -7  12   4        145.16        190.86        14.64 o                         
  -6  12   4         94.97        131.51        42.61 o                         
  -5  12   4       1483.18       1466.51        38.72 o                         
  -4  12   4        145.71        142.57        24.20 o                         
  -3  12   4        225.59        225.96        19.34 o                         
  -2  12   4       1494.58       1447.20        32.93 o                         
  -1  12   4        395.20        435.57        19.39 o                         
   0  12   4        187.34        179.99        13.65 o                         
   1  12   4         16.80          6.80        38.56 o                         
   2  12   4       3018.45       3003.87        67.40 o                         
   3  12   4        146.68        140.22        12.24 o                         
   4  12   4       1379.81       1337.97        60.82 o                         
   5  12   4        775.30        789.69        38.30 o                         
   6  12   4          5.04         20.52        43.54 o                         
   7  12   4        359.48        391.82        19.01 o                         
  -7  13   4         44.10         68.76        19.70 o                         
  -6  13   4        116.19         30.78        43.53 o                         
  -5  13   4        208.68        224.95        17.68 o                         
  -4  13   4        218.04        219.32        24.20 o                         
  -3  13   4         31.67         30.55        13.42 o                         
  -2  13   4        358.23        385.33        21.46 o                         
  -1  13   4        150.61        134.20        19.45 o                         
   0  13   4          0.32          7.17        12.12 o                         
   1  13   4       1856.62       1858.87        38.73 o                         
   2  13   4         63.85         19.00        25.17 o                         
   3  13   4         13.94          7.65        37.79 o                         
   4  13   4        364.20        418.29        46.99 o                         
   5  13   4        395.93        380.43        18.45 o                         
   6  13   4         19.58         51.35        43.59 o                         
  -6  14   4         39.29         19.48        45.84 o                         
  -5  14   4        485.54        481.33        44.42 o                         
  -4  14   4          5.53         15.22        42.88 o                         
  -3  14   4        112.26        129.55        26.97 o                         
  -2  14   4         56.96         64.95        14.13 o                         
  -1  14   4        149.14        174.53        14.88 o                         
   0  14   4        797.12        786.93        13.75 o                         
   1  14   4          4.18         27.33        13.09 o                         
   2  14   4       1139.21       1148.08        24.63 o                         
   3  14   4        331.52        333.07        24.20 o                         
   4  14   4        229.41        220.46        21.61 o                         
   5  14   4        189.01        213.26        15.34 o                         
   6  14   4          0.26          0.00        48.51 o                         
  -6  15   4        132.49        125.07        14.58 o                         
  -5  15   4          1.24         10.34        43.75 o                         
  -4  15   4        288.61        265.47        29.11 o                         
  -3  15   4          0.62          0.00        42.84 o                         
  -2  15   4        897.54        857.83        52.43 o                         
  -1  15   4        931.22        971.60        58.10 o                         
   0  15   4        114.07        134.41        17.19 o                         
   1  15   4       1809.57       1754.63        81.22 o                         
   2  15   4        258.04        247.45        24.30 o                         
   3  15   4          1.28          0.00        42.94 o                         
   4  15   4         72.70        106.11        36.87 o                         
   5  15   4        248.87        235.09        22.21 o                         
  -5  16   4        115.49         83.73        19.39 o                         
  -4  16   4        347.88        374.53        18.31 o                         
  -3  16   4        407.10        395.18        26.46 o                         
  -2  16   4        143.52        203.78        35.43 o                         
  -1  16   4        545.30        543.69        24.35 o                         
   0  16   4        304.19        292.66        17.16 o                         
   1  16   4        281.42        314.76        38.15 o                         
   2  16   4        186.72        165.59        17.78 o                         
   3  16   4        689.16        799.02        82.50 o                         
   4  16   4         12.78         41.15        43.64 o                         
   5  16   4         23.57         34.22        48.40 o                         
  -5  17   4          6.97         27.12        54.29 o                         
  -4  17   4         61.38         10.27        43.69 o                         
  -3  17   4         14.15          0.00        43.74 o                         
  -2  17   4         22.79         35.30        19.03 o                         
  -1  17   4          1.96          0.00        38.82 o                         
   0  17   4         17.13          5.51        29.23 o                         
   1  17   4        347.45        329.07        26.24 o                         
   2  17   4          2.03          5.15        19.61 o                         
   3  17   4          9.37          0.00        43.70 o                         
   4  17   4         13.10          0.00        48.45 o                         
  -4  18   4        280.48        274.62        18.70 o                         
  -3  18   4        212.08        202.40        14.53 o                         
  -2  18   4        114.45        171.81        53.57 o                         
  -1  18   4        486.70        493.68        33.92 o                         
   0  18   4         31.30         37.65        17.86 o                         
   1  18   4        131.63        133.75        14.47 o                         
   2  18   4         12.12         10.26        43.43 o                         
   3  18   4        525.06        513.23        29.06 o                         
  -3  19   4         11.50         10.19        48.12 o                         
  -2  19   4        158.56        143.90        14.42 o                         
  -1  19   4        439.94        425.14        28.79 o                         
   0  19   4         69.58         73.66        27.87 o                         
   1  19   4         11.82          0.00        49.97 o                         
   2  19   4         11.20         20.32        47.97 o                         
  -1  20   4        181.06        182.22        14.32 o                         
   0  20   4        132.89        171.18        20.65 o                         
   1  20   4        123.13        125.60        14.31 o                         
  -8   1   5        668.85        682.21        30.08 o                         
  -7   1   5        220.48        208.60        18.02 o                         
  -6   1   5         27.78         60.02        13.22 o                         
  -5   1   5       3261.30       3109.90       138.86 o                         
  -4   1   5        184.18        202.66        14.26 o                         
  -3   1   5       1531.50       1589.89        43.74 o                         
  -2   1   5       3473.19       3195.00        56.04 o                         
  -1   1   5       5672.97       5502.11        83.26 o                         
   0   1   5        204.52        187.20         6.57 o                         
   1   1   5       2950.92       2958.34        55.98 o                         
   2   1   5       7134.76       6998.57       130.17 o                         
   3   1   5         19.66         10.01        28.31 o                         
   4   1   5       4255.77       4281.34        70.80 o                         
   5   1   5        255.14        223.19        19.02 o                         
   6   1   5          7.50          0.00        12.94 o                         
   7   1   5        654.15        623.14        36.94 o                         
   8   1   5        232.33        258.91        14.42 o                         
  -8   2   5         31.27         21.33        45.20 o                         
  -7   2   5        179.90        170.54        27.42 o                         
  -6   2   5         35.42         53.92        31.20 o                         
  -5   2   5         75.88         82.66        19.23 o                         
  -4   2   5        172.73        168.97        14.26 o                         
  -3   2   5       2101.11       2069.41        79.55 o                         
  -2   2   5        953.36        980.32        20.66 o                         
  -1   2   5       3189.18       3200.69        51.29 o                         
   0   2   5       4111.61       3881.53        69.35 o                         
   1   2   5        291.16        278.40        14.00 o                         
   2   2   5        185.87        172.71        14.05 o                         
   3   2   5        339.18        378.67        25.39 o                         
   4   2   5        209.47        215.62        18.96 o                         
   5   2   5         96.59        105.42        19.07 o                         
   6   2   5       1172.46       1179.36        23.88 o                         
   7   2   5        444.73        446.13        47.14 o                         
   8   2   5        179.47        208.26        14.42 o                         
  -8   3   5        194.20        154.06        19.04 o                         
  -7   3   5          6.00         35.08        19.77 o                         
  -6   3   5        509.49        524.70        24.41 o                         
  -5   3   5        569.34        562.60        19.87 o                         
  -4   3   5        854.84        877.03        23.77 o                         
  -3   3   5        188.77        186.82        14.10 o                         
  -2   3   5        711.16        676.32        24.86 o                         
  -1   3   5       3939.42       3857.39        55.46 o                         
   0   3   5       1888.99       1861.16        29.71 o                         
   1   3   5        101.80         94.63        14.05 o                         
   2   3   5       1431.21       1398.66        28.26 o                         
   3   3   5       1779.63       1818.22        32.11 o                         
   4   3   5        868.90        847.68        18.96 o                         
   5   3   5        109.39         91.71        43.67 o                         
   6   3   5        162.40        147.39        16.70 o                         
   7   3   5        709.45        654.74        28.79 o                         
   8   3   5        130.95        187.91        14.42 o                         
  -8   4   5         10.30         21.28        45.14 o                         
  -7   4   5        149.32        152.29        16.39 o                         
  -6   4   5        246.72        293.79        24.36 o                         
  -5   4   5        195.14        183.99        19.23 o                         
  -4   4   5         45.31         63.66        24.10 o                         
  -3   4   5       2781.04       2780.05        56.62 o                         
  -2   4   5        466.04        485.33        21.83 o                         
  -1   4   5       3689.24       3630.70        56.15 o                         
   0   4   5       3534.61       3552.19        60.47 o                         
   1   4   5          1.80         12.44        17.08 o                         
   2   4   5       1329.28       1295.66        28.26 o                         
   3   4   5        226.82        217.24        14.21 o                         
   4   4   5        104.78        128.78        18.96 o                         
   5   4   5         50.05         37.10        12.76 o                         
   6   4   5       1862.82       1893.97        47.87 o                         
   7   4   5         63.36         40.76        19.09 o                         
   8   4   5         76.60         73.49        44.35 o                         
  -8   5   5        127.40        103.92        15.06 o                         
  -7   5   5        210.88        179.38        18.05 o                         
  -6   5   5       1583.94       1548.28        52.05 o                         
  -5   5   5          9.47          6.79        38.51 o                         
  -4   5   5       2045.89       2054.75        37.08 o                         
  -3   5   5        301.48        307.61        14.21 o                         
  -2   5   5         39.71         43.24        14.10 o                         
  -1   5   5       1220.19       1261.52        25.43 o                         
   0   5   5       5543.54       5581.99        68.68 o                         
   1   5   5       1919.17       1928.29        38.23 o                         
   2   5   5        359.72        364.05        14.16 o                         
   3   5   5       7293.20       7427.33        89.90 o                         
   4   5   5        497.33        500.09        19.02 o                         
   5   5   5        648.60        576.38        19.72 o                         
   6   5   5        544.56        534.88        23.93 o                         
   7   5   5        361.53        404.05        31.28 o                         
   8   5   5          1.51         53.59        34.00 o                         
  -8   6   5         81.19         21.22        20.29 o                         
  -7   6   5        662.83        671.18        29.70 o                         
  -6   6   5        387.30        377.38        24.41 o                         
  -5   6   5          0.60         13.67        13.01 o                         
  -4   6   5       1357.76       1274.74        37.40 o                         
  -3   6   5        646.62        636.02        14.21 o                         
  -2   6   5        767.03        722.91        14.10 o                         
  -1   6   5        872.22        847.93        18.80 o                         
   0   6   5       1217.92       1210.09        19.94 o                         
   1   6   5       2734.76       2693.91        56.57 o                         
   2   6   5       1678.42       1636.81        44.73 o                         
   3   6   5        171.12        173.83        16.05 o                         
   4   6   5       1077.18       1038.80        27.20 o                         
   5   6   5        970.66        953.94        20.98 o                         
   6   6   5        304.63        322.25        23.99 o                         
   7   6   5          2.27          0.00        43.27 o                         
  -8   7   5        177.69        171.68        47.29 o                         
  -7   7   5        233.14        233.78        29.64 o                         
  -6   7   5        579.04        621.82        25.01 o                         
  -5   7   5        378.88        358.59        22.89 o                         
  -4   7   5        312.54        341.38        19.07 o                         
  -3   7   5         20.75          0.00        33.17 o                         
  -2   7   5          0.15          6.69        28.37 o                         
  -1   7   5        313.63        333.88        14.16 o                         
   0   7   5        545.27        499.17        10.01 o                         
   1   7   5       1500.32       1464.74        36.42 o                         
   2   7   5        873.66        844.13        26.82 o                         
   3   7   5         99.40        114.45        18.96 o                         
   4   7   5          3.74          0.00        32.36 o                         
   5   7   5       1552.56       1465.09        33.39 o                         
   6   7   5        320.42        275.22        32.94 o                         
   7   7   5         83.32         81.75        14.42 o                         
  -8   8   5        571.83        584.44        52.21 o                         
  -7   8   5         16.62          0.00        44.44 o                         
  -6   8   5        461.79        458.52        33.09 o                         
  -5   8   5        133.05        116.80        49.41 o                         
  -4   8   5       1082.60       1085.32        22.64 o                         
  -3   8   5        203.64        185.31        19.01 o                         
  -2   8   5       4008.03       4056.31       107.58 o                         
  -1   8   5       1658.91       1648.61        47.52 o                         
   0   8   5        363.68        374.14        10.05 o                         
   1   8   5       3345.72       3316.28        61.59 o                         
   2   8   5        516.69        511.76        17.83 o                         
   3   8   5        206.24        194.23        22.06 o                         
   4   8   5        129.61        121.30        12.54 o                         
   5   8   5       3245.76       3150.75        94.06 o                         
   6   8   5          1.01         14.81        19.09 o                         
   7   8   5       1308.57       1364.22        36.26 o                         
  -7   9   5         10.45          0.00        44.22 o                         
  -6   9   5          0.26          0.00        19.04 o                         
  -5   9   5         20.49         23.91        33.85 o                         
  -4   9   5        125.93        102.59        56.44 o                         
  -3   9   5          1.01          0.00        38.14 o                         
  -2   9   5         39.11         48.39        23.42 o                         
  -1   9   5          9.39         23.50        33.23 o                         
   0   9   5         94.94        115.85        20.28 o                         
   1   9   5         63.14         91.99        16.05 o                         
   2   9   5          1.99         26.80        30.53 o                         
   3   9   5          0.05          7.65        32.22 o                         
   4   9   5         70.87         27.20        61.20 o                         
   5   9   5         27.22         33.82        11.23 o                         
   6   9   5         27.51         38.31        40.57 o                         
   7   9   5         19.65         20.40        19.54 o                         
  -7  10   5        149.05        141.64        54.32 o                         
  -6  10   5        221.06        231.52        21.08 o                         
  -5  10   5        278.70        298.45        24.14 o                         
  -4  10   5       1650.56       1598.73        48.35 o                         
  -3  10   5         87.34         27.04        38.30 o                         
  -2  10   5       3117.17       3212.45        62.07 o                         
  -1  10   5        838.12        870.42        19.07 o                         
   0  10   5         74.19         57.55        16.38 o                         
   1  10   5       3062.53       3181.10        61.86 o                         
   2  10   5        362.41        356.88        19.07 o                         
   3  10   5        214.69        210.82        19.07 o                         
   4  10   5        270.51        312.04        35.13 o                         
   5  10   5       1373.79       1370.41        38.36 o                         
   6  10   5         22.95         15.30        19.35 o                         
   7  10   5        241.42        245.46        14.42 o                         
  -7  11   5        152.25        161.69        19.19 o                         
  -6  11   5        174.36        190.00        80.61 o                         
  -5  11   5         32.99         18.92        42.43 o                         
  -4  11   5        927.89        910.84        24.08 o                         
  -3  11   5          7.00         13.60        43.32 o                         
  -2  11   5        465.83        467.84        38.98 o                         
  -1  11   5         16.17         18.97        22.52 o                         
   0  11   5        582.46        558.15        13.52 o                         
   1  11   5        373.36        385.31        50.92 o                         
   2  11   5        242.57        237.49        62.18 o                         
   3  11   5       1670.95       1639.39        86.43 o                         
   4  11   5        512.50        525.13        23.93 o                         
   5  11   5        274.73        298.79        23.99 o                         
   6  11   5        146.34        174.31        14.42 o                         
  -6  12   5         40.56          0.00        43.58 o                         
  -5  12   5         88.05         70.68        19.57 o                         
  -4  12   5        420.99        392.61        24.09 o                         
  -3  12   5        792.22        752.62        34.38 o                         
  -2  12   5          6.62         22.33        13.67 o                         
  -1  12   5        280.43        285.82        19.23 o                         
   0  12   5        209.70        203.77        13.58 o                         
   1  12   5        449.87        467.20        19.18 o                         
   2  12   5       1504.44       1458.61        61.12 o                         
   3  12   5         26.68         16.87        16.77 o                         
   4  12   5        903.18        920.51        60.74 o                         
   5  12   5         22.08         11.26        47.43 o                         
   6  12   5        159.47        164.74        14.42 o                         
  -6  13   5        639.77        625.83        29.00 o                         
  -5  13   5         24.91         30.90        20.10 o                         
  -4  13   5        539.93        529.22        24.15 o                         
  -3  13   5        147.02        168.65        12.75 o                         
  -2  13   5         25.97         40.30        24.03 o                         
  -1  13   5        291.23        294.82        21.35 o                         
   0  13   5        919.35        909.01        13.65 o                         
   1  13   5        123.39        151.35        31.58 o                         
   2  13   5        122.21         78.93        30.12 o                         
   3  13   5       1806.49       1748.57        38.41 o                         
   4  13   5        113.55        119.70        14.42 o                         
   5  13   5        183.53        153.89        14.48 o                         
   6  13   5         70.02         44.37        48.24 o                         
  -6  14   5        153.78        157.29        14.53 o                         
  -5  14   5          0.15          0.00        43.54 o                         
  -4  14   5          0.08         39.65        27.27 o                         
  -3  14   5       1406.38       1358.81        45.71 o                         
  -2  14   5         18.55         23.91        33.82 o                         
  -1  14   5        101.39         98.53        27.27 o                         
   0  14   5        796.76        833.03        17.07 o                         
   1  14   5        172.44        162.77        12.74 o                         
   2  14   5        267.88        312.77        17.54 o                         
   3  14   5         19.78          0.00        52.94 o                         
   4  14   5        365.25        343.38        18.33 o                         
   5  14   5         57.55         32.28        45.58 o                         
  -5  15   5        405.03        391.64        18.38 o                         
  -4  15   5         63.73         73.33        14.48 o                         
  -3  15   5        218.18        192.93        26.32 o                         
  -2  15   5        625.62        634.27        34.07 o                         
  -1  15   5        402.27        376.82        24.25 o                         
   0  15   5        407.92        358.88        21.50 o                         
   1  15   5         68.83         61.97        14.53 o                         
   2  15   5        516.47        522.19        24.14 o                         
   3  15   5        273.34        279.53        28.95 o                         
   4  15   5        141.71        133.80        14.48 o                         
   5  15   5        112.73        136.59        14.48 o                         
  -5  16   5          4.30         34.28        48.50 o                         
  -4  16   5         23.85          0.00        43.59 o                         
  -3  16   5        619.61        643.50        29.06 o                         
  -2  16   5        131.05        133.75        29.77 o                         
  -1  16   5        224.73        226.32        26.35 o                         
   0  16   5        346.78        354.23        19.31 o                         
   1  16   5          5.65         27.42        38.78 o                         
   2  16   5        318.87        303.45        29.06 o                         
   3  16   5         53.11         40.95        43.48 o                         
   4  16   5        129.01        135.49        64.37 o                         
  -4  17   5         12.38         34.22        48.39 o                         
  -3  17   5        102.10        113.55        21.76 o                         
  -2  17   5        187.82        205.38        14.53 o                         
  -1  17   5        728.20        781.13        29.06 o                         
   0  17   5         58.73         72.31        19.87 o                         
   1  17   5        278.82        285.97        14.58 o                         
   2  17   5        777.33        793.14        32.64 o                         
   3  17   5          3.00         20.63        19.80 o                         
  -3  18   5          7.99          0.00        48.38 o                         
  -2  18   5          8.52          0.00        48.38 o                         
  -1  18   5          6.56         10.27        43.58 o                         
   0  18   5          1.85         25.62        30.76 o                         
   1  18   5          0.55          0.00        49.32 o                         
   2  18   5          1.50         80.36        23.57 o                         
  -1  19   5        164.00        211.89        47.14 o                         
   0  19   5         36.24         47.63        13.86 o                         
   1  19   5        132.07         84.22        19.29 o                         
  -8   0   6          3.90          0.00        70.11 o                         
  -7   0   6       1240.99       1226.95        41.55 o                         
  -6   0   6        325.33        335.14        34.15 o                         
  -5   0   6        514.27        480.20        27.05 o                         
  -4   0   6       2440.28       2470.96        66.79 o                         
  -3   0   6       1390.00       1359.16        46.39 o                         
  -2   0   6       1798.23       1794.33        52.73 o                         
  -1   0   6        135.70        145.36        19.79 o                         
   0   0   6      11407.52      11402.29       286.11 o                         
   1   0   6        823.74        915.98        32.94 o                         
   2   0   6        897.22        899.36        33.09 o                         
   3   0   6       4896.21       4769.22       106.38 o                         
   4   0   6         51.33         40.19        53.64 o                         
   5   0   6       1033.57       1056.96        33.70 o                         
   6   0   6          2.00          0.00        53.94 o                         
   7   0   6        530.28        487.45        40.65 o                         
  -8   1   6         10.98          0.00        20.25 o                         
  -7   1   6          6.28         10.36        39.16 o                         
  -6   1   6         24.49         10.68        13.21 o                         
  -5   1   6        197.89        196.29        19.07 o                         
  -4   1   6         37.18         35.63        26.67 o                         
  -3   1   6          9.55          0.00        32.85 o                         
  -2   1   6       2755.23       2745.58        55.40 o                         
  -1   1   6        790.12        802.01        18.70 o                         
   0   1   6        102.49        113.89        23.77 o                         
   1   1   6        696.74        725.41        16.97 o                         
   2   1   6         29.67         16.52        32.75 o                         
   3   1   6          0.49         15.48        27.13 o                         
   4   1   6        707.88        693.51        18.96 o                         
   5   1   6       1444.57       1370.05        33.34 o                         
   6   1   6         24.06         39.22        26.97 o                         
   7   1   6         95.71        112.58        14.32 o                         
  -8   2   6         65.49         56.18        49.68 o                         
  -7   2   6        622.42        627.74        29.38 o                         
  -6   2   6        414.20        403.74        24.20 o                         
  -5   2   6        477.07        472.95        19.12 o                         
  -4   2   6       1143.17       1136.61        28.37 o                         
  -3   2   6         15.58          0.00        18.31 o                         
  -2   2   6        270.21        297.74        14.00 o                         
  -1   2   6        568.34        550.63        14.00 o                         
   0   2   6       5201.02       5018.93        49.47 o                         
   1   2   6         36.20         33.09        27.99 o                         
   2   2   6        217.04        225.42        14.05 o                         
   3   2   6       2492.38       2479.55        61.17 o                         
   4   2   6        147.10        171.28        18.91 o                         
   5   2   6        477.02        453.14        32.94 o                         
   6   2   6        127.45         81.62        14.32 o                         
   7   2   6        294.85        264.13        14.32 o                         
  -8   3   6         82.26         70.19        49.63 o                         
  -7   3   6        121.05         91.19        19.77 o                         
  -6   3   6         50.65         26.52        17.00 o                         
  -5   3   6        785.16        808.21        29.16 o                         
  -4   3   6        497.38        522.04        18.91 o                         
  -3   3   6        370.07        360.14        21.53 o                         
  -2   3   6       4066.08       4119.04        83.41 o                         
  -1   3   6        690.01        669.55        14.00 o                         
   0   3   6        969.55        922.38        17.56 o                         
   1   3   6        326.32        314.73        14.05 o                         
   2   3   6       1501.78       1536.07        32.80 o                         
   3   3   6         27.07         37.63        23.50 o                         
   4   3   6        723.74        746.43        18.91 o                         
   5   3   6       2154.31       2116.12       102.22 o                         
   6   3   6         91.44         76.64        27.05 o                         
   7   3   6        774.25        796.86        30.37 o                         
  -8   4   6        459.90        474.08        34.78 o                         
  -7   4   6          0.01         20.78        20.93 o                         
  -6   4   6         68.87         27.33        48.34 o                         
  -5   4   6       1323.42       1348.52        33.49 o                         
  -4   4   6        125.08        140.84        18.96 o                         
  -3   4   6        370.33        389.91        18.80 o                         
  -2   4   6          2.18         16.50        32.75 o                         
  -1   4   6       1561.96       1436.67        27.99 o                         
   0   4   6        500.81        518.80         9.90 o                         
   1   4   6       1859.73       1940.09        45.18 o                         
   2   4   6        710.92        714.64        14.05 o                         
   3   4   6        263.14        284.06        18.91 o                         
   4   4   6        505.62        492.39        18.91 o                         
   5   4   6         24.40         33.62        33.23 o                         
   6   4   6          2.15          0.00        38.20 o                         
   7   4   6          2.33         40.62        43.11 o                         
  -8   5   6          4.64          0.00        20.13 o                         
  -7   5   6        328.33        295.00        29.38 o                         
  -6   5   6         16.95         27.28        38.73 o                         
  -5   5   6        546.52        605.29        23.93 o                         
  -4   5   6        211.15        214.69        18.96 o                         
  -3   5   6          6.95         14.31        30.30 o                         
  -2   5   6       2422.95       2260.41        42.20 o                         
  -1   5   6        143.21        135.69        14.00 o                         
   0   5   6        110.84        102.35         9.93 o                         
   1   5   6        879.11        873.05        23.45 o                         
   2   5   6       1519.76       1521.80        88.47 o                         
   3   5   6        254.39        247.35        18.91 o                         
   4   5   6         80.35        109.57        33.92 o                         
   5   5   6       1016.19        996.30        36.79 o                         
   6   5   6        126.71        139.04        14.32 o                         
   7   5   6         75.25         83.00        19.35 o                         
  -7   6   6         33.17         31.19        44.07 o                         
  -6   6   6        161.46        189.52        39.66 o                         
  -5   6   6        619.34        636.68        27.73 o                         
  -4   6   6          0.57          0.00        12.87 o                         
  -3   6   6        338.75        354.95        22.67 o                         
  -2   6   6         62.10         29.90        32.85 o                         
  -1   6   6       2190.27       2184.31        39.65 o                         
   0   6   6        346.97        323.17         9.95 o                         
   1   6   6       2890.52       3047.41        56.41 o                         
   2   6   6       2287.28       2323.56        68.22 o                         
   3   6   6       1367.36       1340.23        45.63 o                         
   4   6   6       2501.82       2508.28        42.63 o                         
   5   6   6          0.03          0.00        35.43 o                         
   6   6   6          0.16         15.20        30.45 o                         
   7   6   6         13.24          0.00        19.87 o                         
  -7   7   6        119.89        127.87        19.42 o                         
  -6   7   6        245.96        232.70        24.20 o                         
  -5   7   6         39.72         62.51        27.65 o                         
  -4   7   6        437.94        424.01        19.01 o                         
  -3   7   6       2434.10       2459.42        44.58 o                         
  -2   7   6        290.74        296.18        18.80 o                         
  -1   7   6        953.30        930.24        49.41 o                         
   0   7   6         12.83         11.91        18.91 o                         
   1   7   6        559.61        545.83        33.70 o                         
   2   7   6        972.17        964.51        22.20 o                         
   3   7   6       1234.42       1222.97        28.47 o                         
   4   7   6         43.79         17.90        12.93 o                         
   5   7   6         73.82         91.94        43.44 o                         
   6   7   6       1115.36       1053.85        79.55 o                         
   7   7   6         26.02          0.00        47.97 o                         
  -7   8   6         72.20         98.98        33.62 o                         
  -6   8   6         29.69         77.80        48.58 o                         
  -5   8   6         34.11         34.75        35.66 o                         
  -4   8   6         10.45         10.40        12.81 o                         
  -3   8   6         25.36         26.82        37.87 o                         
  -2   8   6         36.37         21.47        13.45 o                         
  -1   8   6        262.24        273.93        18.86 o                         
   0   8   6          6.88          3.20        22.37 o                         
   1   8   6        459.80        481.95        18.91 o                         
   2   8   6        117.20        104.63        20.78 o                         
   3   8   6         10.14          0.00        42.68 o                         
   4   8   6        320.14        343.00        23.77 o                         
   5   8   6          2.19         26.97        38.14 o                         
   6   8   6          1.28         20.30        43.11 o                         
   7   8   6         43.92         26.69        19.53 o                         
  -7   9   6        147.25        170.17        14.69 o                         
  -6   9   6        457.90        455.78        29.05 o                         
  -5   9   6          7.28         26.31        19.78 o                         
  -4   9   6        308.49        350.64        23.82 o                         
  -3   9   6       2971.67       3047.25        59.37 o                         
  -2   9   6          0.10         13.43        37.88 o                         
  -1   9   6       2689.29       2628.55        47.28 o                         
   0   9   6        389.88        411.46        13.37 o                         
   1   9   6        426.05        456.20        18.96 o                         
   2   9   6       1147.56       1153.36        28.42 o                         
   3   9   6       1456.19       1383.62        33.23 o                         
   4   9   6        369.03        390.71        23.83 o                         
   5   9   6          0.56         37.16        38.25 o                         
   6   9   6       2340.43       2317.26        48.77 o                         
  -7  10   6         48.82          0.00        63.50 o                         
  -6  10   6         92.66         79.02        19.72 o                         
  -5  10   6        223.09        248.46        14.42 o                         
  -4  10   6          3.50          6.79        33.43 o                         
  -3  10   6         17.50         16.86        33.33 o                         
  -2  10   6          1.36          0.00        12.75 o                         
  -1  10   6        240.92        228.34        18.96 o                         
   0  10   6        196.27        195.07        13.43 o                         
   1  10   6        247.79        191.86        18.96 o                         
   2  10   6         90.73         95.80        26.37 o                         
   3  10   6         69.96         72.09        10.50 o                         
   4  10   6        120.30         86.20        40.19 o                         
   5  10   6          2.79         20.30        43.06 o                         
   6  10   6          0.86          0.00        45.42 o                         
  -6  11   6        447.37        438.30        29.05 o                         
  -5  11   6         50.01         10.81        40.68 o                         
  -4  11   6         33.32         11.29        42.29 o                         
  -3  11   6       1321.02       1318.37        33.44 o                         
  -2  11   6        367.03        354.30        23.88 o                         
  -1  11   6        571.62        579.59        19.02 o                         
   0  11   6         68.81         76.11         8.54 o                         
   1  11   6        590.36        635.28        42.76 o                         
   2  11   6        994.77        993.37        23.77 o                         
   3  11   6        218.87        220.10        23.83 o                         
   4  11   6         44.40         11.77        43.76 o                         
   5  11   6         92.57         94.85        40.42 o                         
   6  11   6        702.97        735.49        75.25 o                         
  -6  12   6        140.00        172.77        28.78 o                         
  -5  12   6        492.43        483.44        28.89 o                         
  -4  12   6         54.49         28.22        43.88 o                         
  -3  12   6        230.83        235.86        21.99 o                         
  -2  12   6          3.71          0.00        38.82 o                         
  -1  12   6       1634.12       1612.29        48.81 o                         
   0  12   6         92.13        121.53        25.39 o                         
   1  12   6        640.76        674.13        79.78 o                         
   2  12   6        626.23        678.41        49.33 o                         
   3  12   6        183.97        172.66        17.43 o                         
   4  12   6        966.76       1006.14        86.81 o                         
   5  12   6          5.43          0.00        43.16 o                         
  -5  13   6         88.77         30.66        43.32 o                         
  -4  13   6        189.56        177.01        14.42 o                         
  -3  13   6          0.88         14.89        19.21 o                         
  -2  13   6        471.57        537.80        24.04 o                         
  -1  13   6          6.18          0.00        35.78 o                         
   0  13   6         70.48         36.65        30.11 o                         
   1  13   6        185.40        182.09        23.88 o                         
   2  13   6        535.21        530.52        23.88 o                         
   3  13   6          3.31         10.10        38.25 o                         
   4  13   6         55.67        112.63        14.37 o                         
   5  13   6        231.88        235.85        33.62 o                         
  -5  14   6        128.39        120.07        14.48 o                         
  -4  14   6        109.59        105.28        61.50 o                         
  -3  14   6         13.90         16.04        19.69 o                         
  -2  14   6         53.15         31.62        44.18 o                         
  -1  14   6        474.83        466.78        24.09 o                         
   0  14   6         49.86         20.28        17.32 o                         
   1  14   6        354.93        352.49        23.99 o                         
   2  14   6          4.70         44.05        38.30 o                         
   3  14   6         55.43         30.48        43.11 o                         
   4  14   6        476.38        512.96        28.79 o                         
  -4  15   6        139.99        162.77        51.22 o                         
  -3  15   6          2.06         10.22        43.38 o                         
  -2  15   6       1058.63       1074.06        80.54 o                         
  -1  15   6        277.29        286.82        18.38 o                         
   0  15   6          2.07          5.12        27.25 o                         
   1  15   6        122.82        115.59        14.42 o                         
   2  15   6          8.77         30.52        30.75 o                         
   3  15   6          0.19          0.00        43.22 o                         
   4  15   6        118.44         85.08        19.53 o                         
  -4  16   6        367.83        378.59        35.96 o                         
  -3  16   6        149.29        166.53        67.69 o                         
  -2  16   6         49.74         20.50        43.43 o                         
  -1  16   6        181.87        195.32        28.18 o                         
   0  16   6        614.62        602.04        23.84 o                         
   1  16   6         25.75         84.81        50.85 o                         
   2  16   6        162.74        172.68        21.46 o                         
   3  16   6        362.31        413.68        30.99 o                         
  -3  17   6          0.09          0.00        48.29 o                         
  -2  17   6        125.10        112.99        19.49 o                         
  -1  17   6         69.14         76.05        43.97 o                         
   0  17   6         10.64         13.67        17.70 o                         
   1  17   6          3.68         20.55        48.35 o                         
   2  17   6          2.50         20.47        48.29 o                         
  -1  18   6         42.96         54.13        34.53 o                         
   0  18   6        465.30        479.33        23.91 o                         
   1  18   6          1.19         10.26        48.40 o                         
  -7   1   7          6.29          0.00        43.81 o                         
  -6   1   7        297.99        322.92        23.99 o                         
  -5   1   7        382.64        420.14        39.51 o                         
  -4   1   7        857.84        833.34        27.65 o                         
  -3   1   7        189.32        231.85        18.70 o                         
  -2   1   7        808.19        815.15        18.70 o                         
  -1   1   7       1423.87       1348.59        59.76 o                         
   0   1   7          4.07          6.59        23.06 o                         
   1   1   7       4239.08       4152.95        76.72 o                         
   2   1   7        248.04        258.35        18.70 o                         
   3   1   7        323.34        322.36        18.75 o                         
   4   1   7       1064.48       1018.13        23.61 o                         
   5   1   7        776.79        794.74        23.72 o                         
   6   1   7          1.73         20.20        42.90 o                         
   7   1   7         84.72        116.70        23.72 o                         
  -7   2   7         35.51         51.66        20.78 o                         
  -6   2   7        291.28        296.51        24.04 o                         
  -5   2   7         59.46         58.02        33.47 o                         
  -4   2   7        915.77        912.62        18.86 o                         
  -3   2   7       1170.83       1144.35        53.41 o                         
  -2   2   7         92.95        155.32        18.70 o                         
  -1   2   7        711.22        662.29        18.59 o                         
   0   2   7          6.40         12.17        18.77 o                         
   1   2   7         53.44          6.57        32.69 o                         
   2   2   7         24.17         33.03        37.40 o                         
   3   2   7       1425.72       1517.36        37.61 o                         
   4   2   7        761.53        787.67        23.56 o                         
   5   2   7        425.26        431.34        27.88 o                         
   6   2   7        489.90        475.60        28.58 o                         
   7   2   7         60.73        102.37        20.25 o                         
  -7   3   7        183.01        182.71        14.58 o                         
  -6   3   7         13.44         47.54        14.42 o                         
  -5   3   7         89.71         96.40        26.52 o                         
  -4   3   7        722.41        742.99        18.86 o                         
  -3   3   7        265.60        291.86        18.75 o                         
  -2   3   7        111.71        106.17        18.70 o                         
  -1   3   7         16.76          0.00        32.64 o                         
   0   3   7       1017.46       1011.78        24.40 o                         
   1   3   7       1349.33       1393.18        34.81 o                         
   2   3   7         53.12         79.66        11.88 o                         
   3   3   7         11.71         13.27        28.21 o                         
   4   3   7        571.35        584.96        23.61 o                         
   5   3   7        485.66        463.20        35.81 o                         
   6   3   7        180.37        161.68        14.26 o                         
   7   3   7          5.99         33.81        47.81 o                         
  -7   4   7         23.40          0.00        50.98 o                         
  -6   4   7        482.73        506.66        28.85 o                         
  -5   4   7         23.88         10.07        38.04 o                         
  -4   4   7       1234.64       1190.74        33.01 o                         
  -3   4   7       1002.26        955.91        18.75 o                         
  -2   4   7         39.37         34.40        13.30 o                         
  -1   4   7        915.57        940.57        37.10 o                         
   0   4   7         62.77         56.59        14.66 o                         
   1   4   7        102.15         71.41        23.66 o                         
   2   4   7         73.89         53.04        23.68 o                         
   3   4   7       2272.86       2190.19        49.11 o                         
   4   4   7        387.66        398.10        23.61 o                         
   5   4   7        313.79        332.89        23.77 o                         
   6   4   7        688.45        670.38        28.58 o                         
  -7   5   7        316.54        355.09        18.42 o                         
  -6   5   7          3.30         10.20        43.27 o                         
  -5   5   7         20.82          0.00        42.11 o                         
  -4   5   7        603.50        621.17        23.61 o                         
  -3   5   7        399.76        430.71        31.50 o                         
  -2   5   7        135.76        126.07        18.75 o                         
  -1   5   7        494.82        479.62        18.70 o                         
   0   5   7       3212.87       3288.96        66.78 o                         
   1   5   7          6.27          9.96        19.87 o                         
   2   5   7       1715.92       1698.92        37.61 o                         
   3   5   7       2080.59       2081.83       100.18 o                         
   4   5   7         69.12         75.89        16.39 o                         
   5   5   7         46.60         48.30        18.94 o                         
   6   5   7         80.82         64.76        40.50 o                         
  -7   6   7         52.96         77.56        45.10 o                         
  -6   6   7        348.76        353.01        18.18 o                         
  -5   6   7        411.16        380.92        23.82 o                         
  -4   6   7          7.14         10.37        12.80 o                         
  -3   6   7         10.16          5.91        13.37 o                         
  -2   6   7       1015.62        981.89        29.39 o                         
  -1   6   7       1702.92       1592.88        37.45 o                         
   0   6   7         99.84        103.89        13.26 o                         
   1   6   7         90.36         88.04        33.02 o                         
   2   6   7       2702.32       2683.59        51.77 o                         
   3   6   7        480.94        501.85        23.61 o                         
   4   6   7         12.58         18.56        41.82 o                         
   5   6   7         72.63         47.04        14.26 o                         
   6   6   7        331.17        315.09        50.39 o                         
  -7   7   7        176.65        182.56        14.58 o                         
  -6   7   7          3.37         10.24        43.32 o                         
  -5   7   7         49.75         37.15        38.19 o                         
  -4   7   7        152.23        188.06        22.14 o                         
  -3   7   7        358.98        380.21        23.56 o                         
  -2   7   7        584.72        575.44        25.08 o                         
  -1   7   7        548.02        521.55        18.80 o                         
   0   7   7        729.99        764.80        15.38 o                         
   1   7   7        191.30        216.68        18.86 o                         
   2   7   7        632.94        650.53        18.86 o                         
   3   7   7         44.96         20.55        37.07 o                         
   4   7   7         46.41         38.97        18.83 o                         
   5   7   7         13.05         50.43        42.79 o                         
   6   7   7        187.68        195.75        14.32 o                         
  -6   8   7         27.08         15.26        19.25 o                         
  -5   8   7        697.68        692.37        28.63 o                         
  -4   8   7          1.14         10.10        37.98 o                         
  -3   8   7        162.30        185.96        12.47 o                         
  -2   8   7       3312.31       3258.55        76.61 o                         
  -1   8   7         65.30         91.59        49.86 o                         
   0   8   7        201.36        195.79        13.32 o                         
   1   8   7         15.75         36.68        33.01 o                         
   2   8   7        894.19        929.35        23.61 o                         
   3   8   7        176.76        191.66        11.03 o                         
   4   8   7       1436.34       1390.73        59.84 o                         
   5   8   7        693.84        730.31        28.53 o                         
   6   8   7          8.94         20.25        47.76 o                         
  -6   9   7         58.65         76.19        33.39 o                         
  -5   9   7         38.40         50.80        14.37 o                         
  -4   9   7          1.79          0.00        52.29 o                         
  -3   9   7         17.03         27.53        38.30 o                         
  -2   9   7          7.42          0.00        42.52 o                         
  -1   9   7          0.24         16.70        33.02 o                         
   0   9   7          1.72          0.00        26.07 o                         
   1   9   7         48.51         67.46         9.46 o                         
   2   9   7         28.43         37.80        23.57 o                         
   3   9   7        552.26        534.10        44.35 o                         
   4   9   7         22.94         40.41        18.94 o                         
   5   9   7         34.69         30.35        20.25 o                         
   6   9   7        113.84        135.16        14.32 o                         
  -6  10   7         62.47         16.74        20.14 o                         
  -5  10   7        571.31        575.93        28.74 o                         
  -4  10   7         35.18         44.50        18.73 o                         
  -3  10   7        117.71        111.60        14.21 o                         
  -2  10   7       1754.64       1778.39        54.70 o                         
  -1  10   7        437.62        405.97        23.80 o                         
   0  10   7         63.84         64.43         7.89 o                         
   1  10   7         94.92        108.92        22.82 o                         
   2  10   7        957.64        961.31        40.95 o                         
   3  10   7          7.22         27.89        43.42 o                         
   4  10   7        836.19        823.89        44.50 o                         
   5  10   7        533.38        551.93        28.69 o                         
  -5  11   7         10.70         30.33        20.10 o                         
  -4  11   7         47.27         81.09        47.75 o                         
  -3  11   7        338.67        310.61        35.06 o                         
  -2  11   7        354.69        326.40        23.77 o                         
  -1  11   7        288.62        241.67        23.72 o                         
   0  11   7        922.98        900.46        23.31 o                         
   1  11   7        517.40        561.01        23.77 o                         
   2  11   7        499.81        504.15        23.77 o                         
   3  11   7         28.11         53.97        18.94 o                         
   4  11   7          2.00          0.00        42.90 o                         
   5  11   7         48.26          0.00        53.64 o                         
  -5  12   7         57.77         84.86        35.06 o                         
  -4  12   7          4.80          0.00        43.16 o                         
  -3  12   7          2.69          0.00        38.19 o                         
  -2  12   7        212.62        246.37        23.83 o                         
  -1  12   7        642.34        632.87        23.77 o                         
   0  12   7          9.39         55.54        23.75 o                         
   1  12   7         17.28         19.48        43.66 o                         
   2  12   7        269.51        303.23        25.87 o                         
   3  12   7        380.21        384.29        28.58 o                         
   4  12   7          7.35         10.12        14.32 o                         
  -5  13   7          2.54         34.03        48.13 o                         
  -4  13   7        134.32        165.25        29.01 o                         
  -3  13   7          4.60          0.00        43.11 o                         
  -2  13   7          8.29         15.20        19.21 o                         
  -1  13   7        125.30        133.82        17.07 o                         
   0  13   7        559.57        582.06        18.97 o                         
   1  13   7          0.28          0.00        43.70 o                         
   2  13   7        340.61        379.20        42.46 o                         
   3  13   7        166.99        185.74        14.32 o                         
   4  13   7          8.79         41.13        19.52 o                         
  -4  14   7        374.02        367.99        33.71 o                         
  -3  14   7        434.12        432.45        28.90 o                         
  -2  14   7          7.02         30.52        43.16 o                         
  -1  14   7        356.33        406.04        28.69 o                         
   0  14   7          0.52          0.00        30.43 o                         
   1  14   7        261.84        247.00        25.76 o                         
   2  14   7         39.12         30.37        20.17 o                         
   3  14   7        478.06        424.88        28.69 o                         
  -3  15   7        378.36        416.98        18.25 o                         
  -2  15   7         15.58         46.04        30.75 o                         
  -1  15   7          9.28         10.19        43.22 o                         
   0  15   7        225.87        237.09        20.11 o                         
   1  15   7        210.67        230.28        14.37 o                         
   2  15   7         43.48         10.15        47.87 o                         
   3  15   7         12.01          0.00        53.76 o                         
  -2  16   7          5.70         23.80        23.80 o                         
  -1  16   7         47.26         15.70        34.07 o                         
   0  16   7          4.47         12.66        35.88 o                         
   1  16   7          1.41          0.00        48.02 o                         
   2  16   7          6.83         33.92        47.97 o                         
  -7   0   8        381.78        416.74        47.75 o                         
  -6   0   8         41.57         20.25        20.25 o                         
  -5   0   8         83.97         93.68        20.10 o                         
  -4   0   8         26.40         53.19        19.95 o                         
  -3   0   8       4887.19       4544.53       125.57 o                         
  -2   0   8        363.73        303.56        26.44 o                         
  -1   0   8        784.85        771.52        26.44 o                         
   0   0   8       2290.76       2341.19        83.11 o                         
   1   0   8         50.24          0.00        59.23 o                         
   2   0   8       3023.91       2955.85        72.53 o                         
   3   0   8         68.38         66.33        13.30 o                         
   4   0   8       1059.68       1153.66        33.39 o                         
   5   0   8        322.28        274.40        40.19 o                         
   6   0   8        731.70        745.23        46.99 o                         
  -7   1   8          5.36         20.47        48.29 o                         
  -6   1   8          1.03         10.14        43.01 o                         
  -5   1   8        201.02        211.37        14.21 o                         
  -4   1   8         15.84         26.60        37.56 o                         
  -3   1   8          5.70          0.00        36.52 o                         
  -2   1   8        146.66        133.22        18.70 o                         
  -1   1   8         52.17         19.79        41.99 o                         
   0   1   8          0.33         11.06        24.66 o                         
   1   1   8          2.31          0.00        41.88 o                         
   2   1   8        165.63        152.90        23.35 o                         
   3   1   8        141.02        140.81        33.02 o                         
   4   1   8        525.42        516.57        23.56 o                         
   5   1   8        209.85        194.09        14.21 o                         
   6   1   8         11.89         36.16        23.50 o                         
  -6   2   8         29.45         10.11        43.01 o                         
  -5   2   8         11.87         16.75        37.88 o                         
  -4   2   8         69.81         86.27        16.39 o                         
  -3   2   8        708.26        754.63        23.40 o                         
  -2   2   8        110.52        118.64        11.77 o                         
  -1   2   8        256.30        254.99        18.64 o                         
   0   2   8        247.66        260.68        13.18 o                         
   1   2   8        521.31        540.34        18.59 o                         
   2   2   8       1581.55       1509.83        32.75 o                         
   3   2   8          2.05         23.21        32.85 o                         
   4   2   8        115.92        162.43        20.25 o                         
   5   2   8        292.77        295.95        20.17 o                         
   6   2   8        572.11        595.51        33.23 o                         
  -6   3   8         58.68         68.78        30.22 o                         
  -5   3   8        948.63        929.16        40.57 o                         
  -4   3   8        348.64        346.01        23.51 o                         
  -3   3   8        518.65        523.64        23.40 o                         
  -2   3   8        337.00        334.21        20.66 o                         
  -1   3   8        230.76        228.53        18.64 o                         
   0   3   8         44.60         18.59         9.08 o                         
   1   3   8        259.05        257.57        18.70 o                         
   2   3   8       1048.82       1072.20        24.25 o                         
   3   3   8        155.05        179.21         9.40 o                         
   4   3   8       1034.80        997.92        40.80 o                         
   5   3   8        226.61        215.22        30.07 o                         
   6   3   8         76.31         83.90        19.25 o                         
  -6   4   8        140.11        171.23        19.42 o                         
  -5   4   8          0.00          0.00        40.04 o                         
  -4   4   8        124.72        138.48        16.17 o                         
  -3   4   8        248.50        283.38        23.45 o                         
  -2   4   8        674.87        657.54        23.35 o                         
  -1   4   8        209.87        199.83        19.72 o                         
   0   4   8         24.59          2.16        12.11 o                         
   1   4   8       1141.48       1198.02        33.17 o                         
   2   4   8        210.21        219.44        40.19 o                         
   3   4   8          0.33         16.65        37.61 o                         
   4   4   8         42.03         35.13        18.69 o                         
   5   4   8        440.78        486.26        28.42 o                         
   6   4   8          6.81          0.00        47.60 o                         
  -6   5   8         33.77          0.00        45.17 o                         
  -5   5   8        686.20        714.40        28.47 o                         
  -4   5   8          7.42          0.00        37.66 o                         
  -3   5   8         69.89         73.62         9.40 o                         
  -2   5   8         87.48        111.54        16.70 o                         
  -1   5   8       1056.30       1026.98        23.35 o                         
   0   5   8        238.18        234.98        16.53 o                         
   1   5   8         10.19         10.33        12.78 o                         
   2   5   8       1114.34       1143.20        44.42 o                         
   3   5   8         29.39         48.01        41.53 o                         
   4   5   8        418.17        400.53        28.31 o                         
   5   5   8         33.17         64.20        40.12 o                         
  -6   6   8         87.03         99.26        14.32 o                         
  -5   6   8         24.71         20.10        42.68 o                         
  -4   6   8        357.10        360.06        23.56 o                         
  -3   6   8          4.91          0.00        37.61 o                         
  -2   6   8        622.67        652.32        23.45 o                         
  -1   6   8        540.48        579.11        23.40 o                         
   0   6   8        402.71        415.63        16.55 o                         
   1   6   8       1371.28       1471.54        61.27 o                         
   2   6   8         86.80         99.22        16.47 o                         
   3   6   8        214.54        234.43        25.99 o                         
   4   6   8         34.91         30.11        20.10 o                         
   5   6   8        287.80        315.20        14.21 o                         
  -6   7   8        242.39        216.32        22.14 o                         
  -5   7   8         77.22         30.22        57.05 o                         
  -4   7   8        558.41        575.17        28.37 o                         
  -3   7   8         62.35         29.56        18.69 o                         
  -2   7   8         83.34         86.12        16.39 o                         
  -1   7   8        750.99        795.68        23.40 o                         
   0   7   8        546.49        535.32        16.56 o                         
   1   7   8        268.11        251.30        23.45 o                         
   2   7   8         79.77          0.00        47.06 o                         
   3   7   8       1250.14       1212.62        25.91 o                         
   4   7   8         12.82          0.00        42.63 o                         
   5   7   8         87.89         98.37        14.26 o                         
  -6   8   8         32.57         38.37        53.87 o                         
  -5   8   8          0.09         20.15        42.79 o                         
  -4   8   8         97.76         84.95        14.21 o                         
  -3   8   8         18.54         16.69        37.66 o                         
  -2   8   8        188.36        209.96        17.08 o                         
  -1   8   8        156.76        149.16        12.35 o                         
   0   8   8         24.54         50.64        15.60 o                         
   1   8   8        205.33        250.59        23.56 o                         
   2   8   8          1.08          0.00        43.11 o                         
   3   8   8          4.73         23.23        43.22 o                         
   4   8   8         17.53         30.16        20.10 o                         
   5   8   8         41.91         67.15        19.26 o                         
  -5   9   8         25.51         31.02        23.95 o                         
  -4   9   8        673.27        731.01        28.47 o                         
  -3   9   8        125.85        132.19        16.02 o                         
  -2   9   8         13.97         47.83        18.80 o                         
  -1   9   8        969.00        978.28        23.51 o                         
   0   9   8        461.82        459.38        16.66 o                         
   1   9   8        112.70        158.43        17.07 o                         
   2   9   8         16.17         26.72        37.77 o                         
   3   9   8       1768.32       1747.18        42.63 o                         
   4   9   8          4.03          0.00        42.79 o                         
   5   9   8        259.05        225.80        14.32 o                         
  -5  10   8          1.60          0.00        47.81 o                         
  -4  10   8          0.81         20.20        42.79 o                         
  -3  10   8         14.25         10.01        42.58 o                         
  -2  10   8        167.83        126.06        26.97 o                         
  -1  10   8         89.43         86.73        14.10 o                         
   0  10   8        223.91        242.92        20.88 o                         
   1  10   8        158.20        165.33        17.23 o                         
   2  10   8         20.82         49.25        20.17 o                         
   3  10   8          8.16         30.24        20.17 o                         
   4  10   8         13.00         20.22        47.60 o                         
  -4  11   8        325.97        296.30        28.58 o                         
  -3  11   8          0.85          0.00        42.68 o                         
  -2  11   8        204.09        196.09        19.72 o                         
  -1  11   8        500.09        491.53        39.82 o                         
   0  11   8        250.87        258.95        20.06 o                         
   1  11   8         33.21         30.11        42.58 o                         
   2  11   8         10.93         10.07        42.63 o                         
   3  11   8        717.78        732.58        28.53 o                         
   4  11   8         51.77         71.17        20.32 o                         
  -4  12   8         75.82         57.70        23.95 o                         
  -3  12   8          5.15          0.00        42.79 o                         
  -2  12   8        403.10        383.66        28.47 o                         
  -1  12   8        215.93        207.67        19.95 o                         
   0  12   8        125.07        146.76        19.05 o                         
   1  12   8        774.19        750.81        28.42 o                         
   2  12   8          8.81         30.20        42.74 o                         
   3  12   8         44.73         10.08        47.60 o                         
  -3  13   8        148.96        130.85        34.15 o                         
  -2  13   8         41.13         48.44        30.30 o                         
  -1  13   8        156.82        164.86        14.26 o                         
   0  13   8        112.90        131.41        10.70 o                         
   1  13   8        116.41        135.16        54.02 o                         
   2  13   8        316.41        315.72        29.16 o                         
   3  13   8          3.28         10.09        47.71 o                         
  -2  14   8        287.74        277.28        20.02 o                         
  -1  14   8          3.09         20.19        47.71 o                         
   0  14   8          5.44         17.88        35.55 o                         
   1  14   8        591.68        658.45        30.63 o                         
   2  14   8         31.99         23.60        47.65 o                         
   0  15   8          3.07          5.05        33.77 o                         
  -6   1   9        156.06        192.48        14.26 o                         
  -5   1   9        244.29        227.14        17.96 o                         
  -4   1   9        168.69        135.67        19.95 o                         
  -3   1   9          2.91         14.40        18.54 o                         
  -2   1   9       1963.03       1921.84        46.64 o                         
  -1   1   9         55.73         76.59        19.79 o                         
   0   1   9        170.75        161.59         7.73 o                         
   1   1   9        681.97        714.83        23.29 o                         
   2   1   9        631.95        620.05        23.29 o                         
   3   1   9        131.50        103.70        14.05 o                         
   4   1   9          2.63          9.96        42.36 o                         
   5   1   9        650.02        732.36        33.07 o                         
  -5   2   9         42.86         10.00        42.52 o                         
  -4   2   9        289.88        295.79        28.15 o                         
  -3   2   9         22.90         47.49        18.54 o                         
  -2   2   9          2.09         19.79        18.53 o                         
  -1   2   9          0.02          0.00        37.29 o                         
   0   2   9        319.57        307.09        16.47 o                         
   1   2   9        240.68        243.68        23.29 o                         
   2   2   9        448.13        439.76        23.35 o                         
   3   2   9        421.08        400.92        28.10 o                         
   4   2   9         77.73         86.57        39.97 o                         
   5   2   9        199.17        144.78        53.41 o                         
  -5   3   9         71.06         64.24        40.19 o                         
  -4   3   9          0.21         15.96        19.35 o                         
  -3   3   9        207.51        227.97        16.97 o                         
  -2   3   9        479.69        456.89        26.90 o                         
  -1   3   9        166.99        157.49        16.97 o                         
   0   3   9         24.23         16.27        17.22 o                         
   1   3   9        247.65        254.75        23.29 o                         
   2   3   9        436.25        445.35        32.56 o                         
   3   3   9        278.96        304.06       138.79 o                         
   4   3   9         27.35          0.00        42.36 o                         
   5   3   9        121.72        140.89        76.84 o                         
  -5   4   9         21.02          0.00        44.72 o                         
  -4   4   9        406.61        429.18        28.21 o                         
  -3   4   9          0.32         25.22        18.54 o                         
  -2   4   9         18.45         36.34        16.55 o                         
  -1   4   9          3.17         26.40        37.34 o                         
   0   4   9        770.23        763.03        16.49 o                         
   1   4   9        255.17        270.23        49.41 o                         
   2   4   9        663.24        630.80        25.43 o                         
   3   4   9        508.28        521.02        28.15 o                         
   4   4   9          0.14          9.99        42.36 o                         
  -5   5   9         11.90         20.04        47.33 o                         
  -4   5   9        120.19        110.76        14.16 o                         
  -3   5   9        535.50        544.02        28.10 o                         
  -2   5   9         32.34         33.09        14.00 o                         
  -1   5   9        537.77        541.47        23.35 o                         
   0   5   9        505.75        514.18        16.53 o                         
   1   5   9          7.62          0.00        42.76 o                         
   2   5   9        354.67        355.55        40.27 o                         
   3   5   9         72.99         29.94        20.02 o                         
   4   5   9        136.61         96.51        43.14 o                         
  -5   6   9        182.46        124.01        44.05 o                         
  -4   6   9         90.79          0.00        47.89 o                         
  -3   6   9         87.32         19.87        42.20 o                         
  -2   6   9          5.53          0.00        37.45 o                         
  -1   6   9        317.84        350.53        23.40 o                         
   0   6   9        429.69        444.63        18.21 o                         
   1   6   9        238.16        204.39        17.08 o                         
   2   6   9        393.57        397.08        17.83 o                         
   3   6   9         25.59         39.97        42.31 o                         
   4   6   9        141.80        141.44        14.16 o                         
  -5   7   9          1.93          0.00        47.38 o                         
  -4   7   9         90.02         95.85        33.02 o                         
  -3   7   9        494.14        499.87        28.21 o                         
  -2   7   9        170.84        154.72        63.16 o                         
  -1   7   9        256.38        266.30        25.43 o                         
   0   7   9        298.82        324.25        17.98 o                         
   1   7   9        236.02        228.19        36.49 o                         
   2   7   9         15.61          9.97        14.10 o                         
   3   7   9        370.60        356.69        14.16 o                         
   4   7   9         29.47          0.00        52.99 o                         
  -4   8   9         82.14         29.05        53.00 o                         
  -3   8   9         82.68         39.97        42.36 o                         
  -2   8   9         52.35         49.84        19.95 o                         
  -1   8   9        141.16        132.74        14.10 o                         
   0   8   9         79.48         82.89        16.25 o                         
   1   8   9        507.41        524.70        28.21 o                         
   2   8   9         73.55        100.08        30.14 o                         
   3   8   9          4.40         50.07        19.95 o                         
   4   8   9        808.39        773.34        33.07 o                         
  -4   9   9          7.32         15.53        19.37 o                         
  -3   9   9          0.41          0.00        42.47 o                         
  -2   9   9         17.85          0.00        42.36 o                         
  -1   9   9         27.51         19.95        42.31 o                         
   0   9   9         10.40         21.28        31.70 o                         
   1   9   9          0.23         14.97        18.93 o                         
   2   9   9         16.30         20.00        42.47 o                         
   3   9   9         20.97          0.00        47.28 o                         
  -3  10   9         14.62          0.00        19.24 o                         
  -2  10   9          1.16          5.01        18.93 o                         
  -1  10   9        236.83        259.40        19.95 o                         
   0  10   9        102.38        121.94        17.95 o                         
   1  10   9        655.38        651.07        29.09 o                         
   2  10   9        598.03        609.62        34.38 o                         
   3  10   9         12.80          0.00        47.28 o                         
  -3  11   9        254.34        211.35        14.21 o                         
  -2  11   9         42.73         30.08        47.28 o                         
  -1  11   9        335.65        263.98        28.31 o                         
   0  11   9        217.98        218.93         9.99 o                         
   1  11   9         30.57         15.37        19.11 o                         
   2  11   9        109.03         70.52        20.17 o                         
  -2  12   9          0.10         33.51        47.39 o                         
  -1  12   9         49.57         43.52        47.33 o                         
   0  12   9        355.81        347.46        15.27 o                         
   1  12   9         99.22        102.05        14.21 o                         
  -4   0  10        159.77        192.35        19.95 o                         
  -3   0  10        670.60        587.94        39.59 o                         
  -2   0  10          2.14         39.59        19.79 o                         
  -1   0  10       1442.52       1531.87        59.23 o                         
   0   0  10        214.01        230.20        13.94 o                         
   1   0  10         75.38        118.46        19.79 o                         
   2   0  10         30.36          0.00        79.18 o                         
   3   0  10        981.64        986.09        39.74 o                         
  -4   1  10        131.66        139.78        76.23 o                         
  -3   1  10         11.79          0.00        18.78 o                         
  -2   1  10          4.58          9.91        41.94 o                         
  -1   1  10        128.76         82.10        36.19 o                         
   0   1  10        125.80        103.33        11.17 o                         
   1   1  10        173.31        168.45        14.00 o                         
   2   1  10          9.21          9.90        41.99 o                         
   3   1  10          4.12         22.45        52.44 o                         
  -4   2  10        114.21        126.23        42.99 o                         
  -3   2  10         68.90        136.29        14.00 o                         
  -2   2  10         78.52         29.65        41.94 o                         
  -1   2  10        737.06        750.75        27.94 o                         
   0   2  10         11.03         34.56        29.62 o                         
   1   2  10        215.73        260.43        14.00 o                         
   2   2  10        124.64        109.86        14.00 o                         
   3   2  10        159.99        172.18        14.00 o                         
  -4   3  10          4.23         56.41        46.90 o                         
  -3   3  10         93.80        105.77        14.05 o                         
  -2   3  10         30.52          9.87        41.99 o                         
  -1   3  10        137.13        138.48        14.00 o                         
   0   3  10        151.29        156.09         9.90 o                         
   1   3  10        911.44        918.64        27.94 o                         
   2   3  10         54.22         89.07        29.69 o                         
   3   3  10         78.07        100.25        19.79 o                         
  -4   4  10          5.60         33.17        46.90 o                         
  -3   4  10         18.16         24.39        18.96 o                         
  -2   4  10        548.19        575.71        28.05 o                         
  -1   4  10         69.77         86.06        49.49 o                         
   0   4  10         21.68          9.89        29.67 o                         
   1   4  10        141.26        126.90        59.31 o                         
   2   4  10         88.45        134.42        62.71 o                         
   3   4  10         16.17          9.91        46.85 o                         
  -3   5  10        108.30        143.34        43.29 o                         
  -2   5  10         27.10         19.82        42.04 o                         
  -1   5  10        109.67        128.85        39.59 o                         
   0   5  10          2.88          9.90        17.14 o                         
   1   5  10        777.20        723.93        29.62 o                         
   2   5  10         36.05         37.35        52.37 o                         
   3   5  10          6.34          0.00        46.96 o                         
  -3   6  10         53.81         74.79        33.24 o                         
  -2   6  10        337.34        364.12        28.10 o                         
  -1   6  10         18.45          9.90        42.10 o                         
   0   6  10         62.32         29.83        17.20 o                         
   1   6  10          0.52          9.90        42.10 o                         
   2   6  10        149.05        172.18        14.05 o                         
  -3   7  10         99.92         89.96        33.32 o                         
  -2   7  10          0.10          0.00        52.55 o                         
  -1   7  10          4.24         15.24        18.96 o                         
   0   7  10        316.27        337.79        19.85 o                         
   1   7  10          9.96         39.74        46.85 o                         
   2   7  10        524.30        462.31        32.85 o                         
  -2   8  10        117.23        135.72        19.87 o                         
  -1   8  10         28.26         45.89        19.10 o                         
   0   8  10         33.27         55.62        25.63 o                         
   1   8  10          2.47         35.66        23.19 o                         
  -1   9  10         21.37         33.23        46.96 o                         
   0   9  10        520.53        516.02        23.25 o                         
  -1   1  11         46.52         26.06        52.12 o                         
   0   1  11        107.03        123.83        15.16 o                         
  -1   2  11        162.46        151.33        14.00 o                         
   0   2  11        202.19        239.39        10.74 o                         
                                                                                
